# Supplementary material for: Catch & Release—rapid cost‐effective protein purification from plants using a DIY GFP‐Trap‐protease approach
Source: Plant J. 2025 Nov 12;124(3):e70544. doi: 10.1111/tpj.70544 (PMC12611452; doi:10.1111/tpj.70544)
Supplement: Supplementary file 7 — Table S4. PDB IDs from Arabidopsis protein structures including expression host information. [file TPJ-124-0-s006.xlsx]

## Sheet: Sheet1
Supplementary table 4: PDB IDs from Arabidopsis protein structures including expression host information deposited with rcsb.com
PDB ID	Expression Host	Source Organism	Purification strategy	Link to publication
3W52	Agrobacterium tumefaciens	Arabidopsis thaliana
8IFF	Arabidopsis	Arabidopsis thaliana	flag, anion exchange, SEC	https://doi.org/10.1038/s41422-023-00847-7
9GC2	Arabidopsis thaliana	Arabidopsis thaliana		not published
8YL6	Arabidopsis thaliana (Sf21 insect cells)	Arabidopsis thaliana		https://doi.org/10.1038/s41586-024-08517-3; wrongly annotated
8YL7	Arabidopsis thaliana (Sf21 insect cells)	Arabidopsis thaliana		https://doi.org/10.1038/s41586-024-08517-3; wrongly annotated
8XMB	Arabidopsis thaliana	Arabidopsis thaliana	ammonium sulfate precipitation, flag, anion exchange, SEC	https://doi.org/10.1126/sciadv.adq3087
8XMC	Arabidopsis thaliana	Arabidopsis thaliana	ammonium sulfate precipitation, flag, anion exchange, SEC	https://doi.org/10.1126/sciadv.adq3087
8XMD	Arabidopsis thaliana	Arabidopsis thaliana	ammonium sulfate precipitation, flag, anion exchange, SEC	https://doi.org/10.1126/sciadv.adq3087
8XME	Arabidopsis thaliana	Arabidopsis thaliana	ammonium sulfate precipitation, flag, anion exchange, SEC	https://doi.org/10.1126/sciadv.adq3087
8J6Z	Arabidopsis thaliana	Arabidopsis thaliana	thylakoid isolation, CN-PAGE, gel slices, SEC	https://doi.org/10.1016/j.molp.2023.11.002
8J7A	Arabidopsis thaliana	Arabidopsis thaliana	thylakoid isolation, CN-PAGE, gel slices, SEC	https://doi.org/10.1016/j.molp.2023.11.002
8J7B	Arabidopsis thaliana	Arabidopsis thaliana	thylakoid isolation, CN-PAGE, gel slices, SEC	https://doi.org/10.1016/j.molp.2023.11.002
5LAL	Arabidopsis thaliana	Arabidopsis thaliana	ammonium sulfate precipitation, SEC, cation exchange	https://doi.org/10.1104/pp.16.01281
4CWM	Arabidopsis thaliana	Arabidopsis thaliana	anion exchange, Nickel, Concanavalin A	https://doi.org/10.1371/journal.pone.0105821
4CXO	Arabidopsis thaliana	Arabidopsis thaliana	anion exchange, Nickel, Concanavalin A	https://doi.org/10.1371/journal.pone.0105821
4CXP	Arabidopsis thaliana	Arabidopsis thaliana	anion exchange, Nickel, Concanavalin A	https://doi.org/10.1371/journal.pone.0105821
4CXV	Arabidopsis thaliana	Arabidopsis thaliana	anion exchange, Nickel, Concanavalin A	https://doi.org/10.1371/journal.pone.0105821
5Y92	Ascovirus tnav2a	Arabidopsis thaliana
7SA1	Baculovirus expression vector pFastBac1-HM	Arabidopsis thaliana
6X24	Baculovirus expression vector pFastBac1-HM	Arabidopsis thaliana
4JDA	Cricetulus griseus	Arabidopsis thaliana
9B1R	Drosophila	Arabidopsis thaliana
5OW3	Drosophila melanogaster	Arabidopsis thaliana
9M5U	Escherichia coli	Arabidopsis thaliana
7HQQ	Escherichia coli	Arabidopsis thaliana
7HQR	Escherichia coli	Arabidopsis thaliana
7HQS	Escherichia coli	Arabidopsis thaliana
7HQT	Escherichia coli	Arabidopsis thaliana
7HQU	Escherichia coli	Arabidopsis thaliana
7HQV	Escherichia coli	Arabidopsis thaliana
7HQW	Escherichia coli	Arabidopsis thaliana
7HQX	Escherichia coli	Arabidopsis thaliana
7HQY	Escherichia coli	Arabidopsis thaliana
7HQZ	Escherichia coli	Arabidopsis thaliana
7HR0	Escherichia coli	Arabidopsis thaliana
7HR1	Escherichia coli	Arabidopsis thaliana
7HR2	Escherichia coli	Arabidopsis thaliana
7HR3	Escherichia coli	Arabidopsis thaliana
7HR4	Escherichia coli	Arabidopsis thaliana
7HR5	Escherichia coli	Arabidopsis thaliana
7HR6	Escherichia coli	Arabidopsis thaliana
7HR7	Escherichia coli	Arabidopsis thaliana
7HR8	Escherichia coli	Arabidopsis thaliana
7HR9	Escherichia coli	Arabidopsis thaliana
7HRA	Escherichia coli	Arabidopsis thaliana
7HRB	Escherichia coli	Arabidopsis thaliana
7HRC	Escherichia coli	Arabidopsis thaliana
7HRD	Escherichia coli	Arabidopsis thaliana
7HRE	Escherichia coli	Arabidopsis thaliana
7HRF	Escherichia coli	Arabidopsis thaliana
7HRG	Escherichia coli	Arabidopsis thaliana
7HRH	Escherichia coli	Arabidopsis thaliana
7HRI	Escherichia coli	Arabidopsis thaliana
7HRJ	Escherichia coli	Arabidopsis thaliana
7HRK	Escherichia coli	Arabidopsis thaliana
7HRL	Escherichia coli	Arabidopsis thaliana
7HRM	Escherichia coli	Arabidopsis thaliana
7HRN	Escherichia coli	Arabidopsis thaliana
7HRO	Escherichia coli	Arabidopsis thaliana
7HRP	Escherichia coli	Arabidopsis thaliana
7HRQ	Escherichia coli	Arabidopsis thaliana
7HRR	Escherichia coli	Arabidopsis thaliana
7HRS	Escherichia coli	Arabidopsis thaliana
7HRT	Escherichia coli	Arabidopsis thaliana
7HRU	Escherichia coli	Arabidopsis thaliana
7HRV	Escherichia coli	Arabidopsis thaliana
7HRW	Escherichia coli	Arabidopsis thaliana
7HRX	Escherichia coli	Arabidopsis thaliana
7HRY	Escherichia coli	Arabidopsis thaliana
7HRZ	Escherichia coli	Arabidopsis thaliana
7HS0	Escherichia coli	Arabidopsis thaliana
7HS1	Escherichia coli	Arabidopsis thaliana
7HS2	Escherichia coli	Arabidopsis thaliana
7HS3	Escherichia coli	Arabidopsis thaliana
7HS4	Escherichia coli	Arabidopsis thaliana
7HS5	Escherichia coli	Arabidopsis thaliana
7HS6	Escherichia coli	Arabidopsis thaliana
7HS7	Escherichia coli	Arabidopsis thaliana
7HS8	Escherichia coli	Arabidopsis thaliana
7HS9	Escherichia coli	Arabidopsis thaliana
7HSA	Escherichia coli	Arabidopsis thaliana
7HSB	Escherichia coli	Arabidopsis thaliana
7HSD	Escherichia coli	Arabidopsis thaliana
7HSE	Escherichia coli	Arabidopsis thaliana
7HSF	Escherichia coli	Arabidopsis thaliana
7HSG	Escherichia coli	Arabidopsis thaliana
7HSH	Escherichia coli	Arabidopsis thaliana
7HSI	Escherichia coli	Arabidopsis thaliana
7HSJ	Escherichia coli	Arabidopsis thaliana
7HSK	Escherichia coli	Arabidopsis thaliana
7HSL	Escherichia coli	Arabidopsis thaliana
7HSM	Escherichia coli	Arabidopsis thaliana
7HSN	Escherichia coli	Arabidopsis thaliana
7HSO	Escherichia coli	Arabidopsis thaliana
7HSP	Escherichia coli	Arabidopsis thaliana
7HSQ	Escherichia coli	Arabidopsis thaliana
7HSR	Escherichia coli	Arabidopsis thaliana
7HSS	Escherichia coli	Arabidopsis thaliana
7HST	Escherichia coli	Arabidopsis thaliana
7HSU	Escherichia coli	Arabidopsis thaliana
7HSV	Escherichia coli	Arabidopsis thaliana
7HSW	Escherichia coli	Arabidopsis thaliana
7HSX	Escherichia coli	Arabidopsis thaliana
7HSY	Escherichia coli	Arabidopsis thaliana
7HSZ	Escherichia coli	Arabidopsis thaliana
7HT0	Escherichia coli	Arabidopsis thaliana
7HT1	Escherichia coli	Arabidopsis thaliana
7HT2	Escherichia coli	Arabidopsis thaliana
7HT3	Escherichia coli	Arabidopsis thaliana
7HT4	Escherichia coli	Arabidopsis thaliana
7HT5	Escherichia coli	Arabidopsis thaliana
7HT6	Escherichia coli	Arabidopsis thaliana
7HT7	Escherichia coli	Arabidopsis thaliana
7HT8	Escherichia coli	Arabidopsis thaliana
7HT9	Escherichia coli	Arabidopsis thaliana
7HTA	Escherichia coli	Arabidopsis thaliana
7HTB	Escherichia coli	Arabidopsis thaliana
7HTC	Escherichia coli	Arabidopsis thaliana
7HTD	Escherichia coli	Arabidopsis thaliana
7HTE	Escherichia coli	Arabidopsis thaliana
7HTF	Escherichia coli	Arabidopsis thaliana
7HTG	Escherichia coli	Arabidopsis thaliana
7HTH	Escherichia coli	Arabidopsis thaliana
7HTI	Escherichia coli	Arabidopsis thaliana
7HTJ	Escherichia coli	Arabidopsis thaliana
7HTK	Escherichia coli	Arabidopsis thaliana
7HTL	Escherichia coli	Arabidopsis thaliana
7HTM	Escherichia coli	Arabidopsis thaliana
7HTN	Escherichia coli	Arabidopsis thaliana
7HTO	Escherichia coli	Arabidopsis thaliana
7HTP	Escherichia coli	Arabidopsis thaliana
7HTQ	Escherichia coli	Arabidopsis thaliana
7HTR	Escherichia coli	Arabidopsis thaliana
7HTS	Escherichia coli	Arabidopsis thaliana
7HTT	Escherichia coli	Arabidopsis thaliana
7HTU	Escherichia coli	Arabidopsis thaliana
7HTV	Escherichia coli	Arabidopsis thaliana
7HTW	Escherichia coli	Arabidopsis thaliana
7HTX	Escherichia coli	Arabidopsis thaliana
7HTY	Escherichia coli	Arabidopsis thaliana
7HTZ	Escherichia coli	Arabidopsis thaliana
7HU0	Escherichia coli	Arabidopsis thaliana
7HU1	Escherichia coli	Arabidopsis thaliana
7HU2	Escherichia coli	Arabidopsis thaliana
7HU3	Escherichia coli	Arabidopsis thaliana
7HU4	Escherichia coli	Arabidopsis thaliana
7HU5	Escherichia coli	Arabidopsis thaliana
7HU6	Escherichia coli	Arabidopsis thaliana
7HU7	Escherichia coli	Arabidopsis thaliana
7HU8	Escherichia coli	Arabidopsis thaliana
7HU9	Escherichia coli	Arabidopsis thaliana
7HUA	Escherichia coli	Arabidopsis thaliana
7HUB	Escherichia coli	Arabidopsis thaliana
9HRQ	Escherichia coli	Arabidopsis thaliana
9HRR	Escherichia coli	Arabidopsis thaliana
9S4H	Escherichia coli	Arabidopsis thaliana
9O4J	Escherichia coli	Arabidopsis thaliana
9O4K	Escherichia coli	Arabidopsis thaliana
9OI8	Escherichia coli	Arabidopsis thaliana
9KMA	Escherichia coli	Arabidopsis thaliana
9N3D	Escherichia coli	Arabidopsis thaliana
9N3E	Escherichia coli	Arabidopsis thaliana
9N3F	Escherichia coli	Arabidopsis thaliana
9GRR	Escherichia coli	Arabidopsis thaliana
9GS1	Escherichia coli	Arabidopsis thaliana
9HLY	Escherichia coli	Arabidopsis thaliana
9HMT	Escherichia coli	Arabidopsis thaliana
9K3Z	Escherichia coli	Arabidopsis thaliana
9K40	Escherichia coli	Arabidopsis thaliana
9K41	Escherichia coli	Arabidopsis thaliana
9K42	Escherichia coli	Arabidopsis thaliana
9K43	Escherichia coli	Arabidopsis thaliana
9FWD	Escherichia coli	Arabidopsis thaliana
9FXD	Escherichia coli	Arabidopsis thaliana
8YRE	Escherichia coli	Arabidopsis thaliana
9EPT	Escherichia coli	Arabidopsis thaliana
9H6E	Escherichia coli	Arabidopsis thaliana
9NA8	Escherichia coli	Arabidopsis thaliana
9NA9	Escherichia coli	Arabidopsis thaliana
9NBA	Escherichia coli	Arabidopsis thaliana
9NBB	Escherichia coli	Arabidopsis thaliana
9NBD	Escherichia coli	Arabidopsis thaliana
9NBI	Escherichia coli	Arabidopsis thaliana
8Y47	Escherichia coli	Arabidopsis thaliana
8Y4L	Escherichia coli	Arabidopsis thaliana
9EQ2	Escherichia coli	Arabidopsis thaliana
8XT5	Escherichia coli	Arabidopsis thaliana
8XQV	Escherichia coli	Arabidopsis thaliana
8XQY	Escherichia coli	Arabidopsis thaliana
8XQZ	Escherichia coli	Arabidopsis thaliana
8XR0	Escherichia coli	Arabidopsis thaliana
8XU9	Escherichia coli	Arabidopsis thaliana
8XUC	Escherichia coli	Arabidopsis thaliana
8XUE	Escherichia coli	Arabidopsis thaliana
8XUG	Escherichia coli	Arabidopsis thaliana
8XLW	Escherichia coli	Arabidopsis thaliana
8XLX	Escherichia coli	Arabidopsis thaliana
8XLY	Escherichia coli	Arabidopsis thaliana
9JB5	Escherichia coli	Arabidopsis thaliana
8JGM	Escherichia coli	Arabidopsis thaliana
8XIB	Escherichia coli	Arabidopsis thaliana
8XII	Escherichia coli	Arabidopsis thaliana
8XIN	Escherichia coli	Arabidopsis thaliana
8XHJ	Escherichia coli	Arabidopsis thaliana
8P6S	Escherichia coli	Arabidopsis thaliana
9H4A	Escherichia coli	Arabidopsis thaliana
8XAG	Escherichia coli	Arabidopsis thaliana
8Y9O	Escherichia coli	Arabidopsis thaliana
8X6C	Escherichia coli	Arabidopsis thaliana
8SKZ	Escherichia coli	Arabidopsis thaliana, Homo sapiens
8X42	Escherichia coli	Arabidopsis thaliana
8X5C	Escherichia coli	Arabidopsis thaliana
8X68	Escherichia coli	Arabidopsis thaliana
8X69	Escherichia coli	Arabidopsis thaliana
8X6A	Escherichia coli	Arabidopsis thaliana
9C4P	Escherichia coli	Arabidopsis thaliana
9C4Q	Escherichia coli	Arabidopsis thaliana
9C4R	Escherichia coli	Arabidopsis thaliana
9GGI	Escherichia coli	Arabidopsis thaliana
9GGJ	Escherichia coli	Arabidopsis thaliana
8RX8	Escherichia coli	Arabidopsis thaliana
8WPC	Escherichia coli	Arabidopsis thaliana
8WPD	Escherichia coli	Arabidopsis thaliana
8WJZ	Escherichia coli	Arabidopsis thaliana
8WK2	Escherichia coli	Arabidopsis thaliana
8WL0	Escherichia coli	Arabidopsis thaliana
8WHP	Escherichia coli	Arabidopsis thaliana
8WHQ	Escherichia coli	Arabidopsis thaliana
8WI6	Escherichia coli	Arabidopsis thaliana
8U2L	Escherichia coli	Arabidopsis thaliana
8U33	Escherichia coli	Arabidopsis thaliana
8S3D	Escherichia coli	Arabidopsis thaliana
8VCD	Escherichia coli	Arabidopsis thaliana
8VCE	Escherichia coli	Arabidopsis thaliana
8VD3	Escherichia coli	Arabidopsis thaliana
8K48	Escherichia coli	Arabidopsis thaliana
8J90	Escherichia coli	Arabidopsis thaliana
8J91	Escherichia coli	Arabidopsis thaliana
8J92	Escherichia coli	Arabidopsis thaliana
8KCB	Escherichia coli	Arabidopsis thaliana
8KCC	Escherichia coli	Arabidopsis thaliana
8K31	Escherichia coli	Arabidopsis thaliana
8EWW	Escherichia coli	Arabidopsis thaliana
8EY1	Escherichia coli	Arabidopsis thaliana
8EY9	Escherichia coli	Arabidopsis thaliana
8JG7	Escherichia coli	Arabidopsis thaliana
8P1Y	Escherichia coli	Arabidopsis thaliana
8P1Z	Escherichia coli	Arabidopsis thaliana
8K05	Escherichia coli	Arabidopsis thaliana
8K06	Escherichia coli	Arabidopsis thaliana
8K07	Escherichia coli	Arabidopsis thaliana
8UCY	Escherichia coli	Arabidopsis thaliana
8UCZ	Escherichia coli	Arabidopsis thaliana
8UD0	Escherichia coli	Arabidopsis thaliana
8K2H	Escherichia coli	Arabidopsis thaliana
8J0G	Escherichia coli	Arabidopsis thaliana
8WHA	Escherichia coli	Arabidopsis thaliana
8K20	Escherichia coli	Arabidopsis thaliana
8CRA	Escherichia coli	Arabidopsis thaliana
8WQM	Escherichia coli	Arabidopsis thaliana
8J48	Escherichia coli	Arabidopsis thaliana
8J49	Escherichia coli	Arabidopsis thaliana
8S2W	Escherichia coli	Arabidopsis thaliana
8S2X	Escherichia coli	Arabidopsis thaliana
8CO4	Escherichia coli	Arabidopsis thaliana
8CON	Escherichia coli	Arabidopsis thaliana
8IEX	Escherichia coli	Arabidopsis thaliana
8P5Q	Escherichia coli	Arabidopsis thaliana
8XAS	Escherichia coli	Arabidopsis thaliana
8XAT	Escherichia coli	Arabidopsis thaliana
8WAF	Escherichia coli	Arabidopsis thaliana
8WAG	Escherichia coli	Arabidopsis thaliana
8HMH	Escherichia coli	Arabidopsis thaliana
8WB2	Escherichia coli	Arabidopsis thaliana
8HMG	Escherichia coli	Arabidopsis thaliana
8K9Y	Escherichia coli	Arabidopsis thaliana
8AP3	Escherichia coli	Arabidopsis thaliana
8OWN	Escherichia coli	Arabidopsis thaliana
8DQ6	Escherichia coli	Arabidopsis thaliana
8JTK	Escherichia coli	Arabidopsis thaliana
7Y9I	Escherichia coli	Arabidopsis thaliana
8JTL	Escherichia coli	Arabidopsis thaliana
7XVK	Escherichia coli	Arabidopsis thaliana
7Y6W	Escherichia coli	Arabidopsis thaliana
7Y6X	Escherichia coli	Arabidopsis thaliana
7Y6Y	Escherichia coli	Arabidopsis thaliana
7Y6Z	Escherichia coli	Arabidopsis thaliana
7Y70	Escherichia coli	Arabidopsis thaliana
8F5Z	Escherichia coli	Arabidopsis thaliana
8DAE	Escherichia coli	Arabidopsis thaliana
7XWD	Escherichia coli	Arabidopsis thaliana
7XWE	Escherichia coli	Arabidopsis thaliana
7XWF	Escherichia coli	Arabidopsis thaliana
7XWG	Escherichia coli	Arabidopsis thaliana
7Y10	Escherichia coli	Arabidopsis thaliana
8DN6	Escherichia coli	Arabidopsis thaliana
8ELF	Escherichia coli	Arabidopsis thaliana
7Y11	Escherichia coli	Arabidopsis thaliana
7XP3	Escherichia coli	Arabidopsis thaliana
8ET4	Escherichia coli	Arabidopsis thaliana
8ET5	Escherichia coli	Arabidopsis thaliana
7XBR	Escherichia coli	Arabidopsis thaliana
8HYG	Escherichia coli	Arabidopsis thaliana
7T34	Escherichia coli	Arabidopsis thaliana
7W86	Escherichia coli	Arabidopsis thaliana
7EXF	Escherichia coli	Arabidopsis thaliana
7EXG	Escherichia coli	Arabidopsis thaliana
7EXH	Escherichia coli	Arabidopsis thaliana
7EXJ	Escherichia coli	Arabidopsis thaliana
7EXQ	Escherichia coli	Arabidopsis thaliana
7EXR	Escherichia coli	Arabidopsis thaliana
7W1Q	Escherichia coli	Arabidopsis thaliana
7O6V	Escherichia coli	Arabidopsis thaliana
7PUP	Escherichia coli	Arabidopsis thaliana
7XS4	Escherichia coli	Arabidopsis thaliana
8ECG	Escherichia coli	Arabidopsis thaliana
7VC8	Escherichia coli	Arabidopsis thaliana
7VKA	Escherichia coli	Arabidopsis thaliana
7WQ5	Escherichia coli	Arabidopsis thaliana
7OAS	Escherichia coli	Arabidopsis thaliana
7Z0R	Escherichia coli	Arabidopsis thaliana
7Z0U	Escherichia coli	Arabidopsis thaliana
7EZQ	Escherichia coli	Arabidopsis thaliana
7STQ	Escherichia coli	Arabidopsis thaliana
7TZZ	Escherichia coli	Arabidopsis thaliana
7U1D	Escherichia coli	Arabidopsis thaliana
7U1U	Escherichia coli	Arabidopsis thaliana
7U25	Escherichia coli	Arabidopsis thaliana
7ULI	Escherichia coli	Arabidopsis thaliana
7W5M	Escherichia coli	Arabidopsis thaliana
7X8J	Escherichia coli	Arabidopsis thaliana
7X8K	Escherichia coli	Arabidopsis thaliana
7EQH	Escherichia coli	Arabidopsis thaliana
7MKU	Escherichia coli	Arabidopsis thaliana
7RZW	Escherichia coli	Arabidopsis thaliana
7WME	Escherichia coli	Arabidopsis thaliana
7X0C	Escherichia coli	Arabidopsis thaliana
7CQR	Escherichia coli	Arabidopsis thaliana
7CQS	Escherichia coli	Arabidopsis thaliana
7F3A	Escherichia coli	Arabidopsis thaliana
7MK3	Escherichia coli	Arabidopsis thaliana
7TAC	Escherichia coli	Arabidopsis thaliana
7TAD	Escherichia coli	Arabidopsis thaliana
7TAE	Escherichia coli	Arabidopsis thaliana
7MOD	Escherichia coli	Arabidopsis thaliana
7MOE	Escherichia coli	Arabidopsis thaliana
7MOF	Escherichia coli	Arabidopsis thaliana
7MOG	Escherichia coli	Arabidopsis thaliana
7MOH	Escherichia coli	Arabidopsis thaliana
7MOI	Escherichia coli	Arabidopsis thaliana
7MOJ	Escherichia coli	Arabidopsis thaliana
7MOK	Escherichia coli	Arabidopsis thaliana
7MOL	Escherichia coli	Arabidopsis thaliana
7MOM	Escherichia coli	Arabidopsis thaliana
7VSP	Escherichia coli	Arabidopsis thaliana
7DGC	Escherichia coli	Arabidopsis thaliana
7DH1	Escherichia coli	Arabidopsis thaliana
7DLC	Escherichia coli	Arabidopsis thaliana
7DM5	Escherichia coli	Arabidopsis thaliana
7DM6	Escherichia coli	Arabidopsis thaliana
7DOW	Escherichia coli	Arabidopsis thaliana
7DOX	Escherichia coli	Arabidopsis thaliana
7DOY	Escherichia coli	Arabidopsis thaliana
7DPK	Escherichia coli	Arabidopsis thaliana
7DQN	Escherichia coli	Arabidopsis thaliana
7F2D	Escherichia coli	Arabidopsis thaliana
7F2I	Escherichia coli	Arabidopsis thaliana
7NHE	Escherichia coli	Arabidopsis thaliana
7NHF	Escherichia coli	Arabidopsis thaliana
7E0X	Escherichia coli	Arabidopsis thaliana
7MPY	Escherichia coli	Arabidopsis thaliana
7BZX	Escherichia coli	Arabidopsis thaliana
7DCB	Escherichia coli	Arabidopsis thaliana
7DCW	Escherichia coli	Arabidopsis thaliana
7D8K	Escherichia coli	Arabidopsis thaliana
7DBF	Escherichia coli	Arabidopsis thaliana
7DC9	Escherichia coli	Arabidopsis thaliana
7DCA	Escherichia coli	Arabidopsis thaliana
7DLW	Escherichia coli	Arabidopsis thaliana
7DLY	Escherichia coli	Arabidopsis thaliana
7D11	Escherichia coli	Arabidopsis thaliana
7ET4	Escherichia coli	Arabidopsis thaliana
7ET5	Escherichia coli	Arabidopsis thaliana
7ET6	Escherichia coli	Arabidopsis thaliana
7DUF	Escherichia coli	Arabidopsis thaliana
7E2R	Escherichia coli	Arabidopsis thaliana
6WAO	Escherichia coli	Arabidopsis thaliana
6WCS	Escherichia coli	Arabidopsis thaliana
7P8K	Escherichia coli	Arabidopsis thaliana
7BZY	Escherichia coli	Arabidopsis thaliana
7LZ0	Escherichia coli	Arabidopsis thaliana
7LZ1	Escherichia coli	Arabidopsis thaliana
7LZ2	Escherichia coli	Arabidopsis thaliana
7CJK	Escherichia coli	Arabidopsis thaliana
7NB0	Escherichia coli	Arabidopsis thaliana
7BJK	Escherichia coli	Arabidopsis thaliana
7L7V	Escherichia coli	Arabidopsis thaliana
7L7W	Escherichia coli	Arabidopsis thaliana
7CS9	Escherichia coli	Arabidopsis thaliana
7CSA	Escherichia coli	Arabidopsis thaliana
7CSB	Escherichia coli	Arabidopsis thaliana
7CSC	Escherichia coli	Arabidopsis thaliana
7CSD	Escherichia coli	Arabidopsis thaliana
7CSE	Escherichia coli	Arabidopsis thaliana
7CSF	Escherichia coli	Arabidopsis thaliana
7CSG	Escherichia coli	Arabidopsis thaliana
7CSH	Escherichia coli	Arabidopsis thaliana
7OBE	Escherichia coli	Arabidopsis thaliana
7BBM	Escherichia coli	Arabidopsis thaliana
7BZW	Escherichia coli	Arabidopsis thaliana
7D34	Escherichia coli	Arabidopsis thaliana
7KFL	Escherichia coli	Arabidopsis thaliana
7BVW	Escherichia coli	Arabidopsis thaliana
6Z1C	Escherichia coli	Arabidopsis thaliana
7CK1	Escherichia coli	Arabidopsis thaliana
7CK2	Escherichia coli	Arabidopsis thaliana
7CK3	Escherichia coli	Arabidopsis thaliana
7JK9	Escherichia coli	Arabidopsis thaliana
6M6D	Escherichia coli	Arabidopsis thaliana
6WLE	Escherichia coli	Arabidopsis thaliana
6WLP	Escherichia coli	Arabidopsis thaliana
6Q32	Escherichia coli	Arabidopsis thaliana
6LSV	Escherichia coli	Arabidopsis thaliana
6LPV	Escherichia coli	Arabidopsis thaliana
6LPW	Escherichia coli	Arabidopsis thaliana
7B7O	Escherichia coli	Arabidopsis thaliana
6M09	Escherichia coli	Arabidopsis thaliana
6M0A	Escherichia coli	Arabidopsis thaliana
6LBA	Escherichia coli	Arabidopsis thaliana
6KWA	Escherichia coli	Arabidopsis thaliana
6KWB	Escherichia coli	Arabidopsis thaliana
6LGT	Escherichia coli	Arabidopsis thaliana
6R0M	Escherichia coli	Arabidopsis thaliana
6R0N	Escherichia coli	Arabidopsis thaliana
6R2V	Escherichia coli	Arabidopsis thaliana
6VE8	Escherichia coli	Arabidopsis thaliana
6VEA	Escherichia coli	Arabidopsis thaliana
7BZB	Escherichia coli	Arabidopsis thaliana
7BZC	Escherichia coli	Arabidopsis thaliana
6KXU	Escherichia coli	Arabidopsis thaliana
6YCQ	Escherichia coli	Arabidopsis thaliana
6L5K	Escherichia coli	Arabidopsis thaliana
6UEO	Escherichia coli	Arabidopsis thaliana
6UEP	Escherichia coli	Arabidopsis thaliana
6UEQ	Escherichia coli	Arabidopsis thaliana
6UER	Escherichia coli	Arabidopsis thaliana
6LVR	Escherichia coli	Arabidopsis thaliana
6L08	Escherichia coli	Arabidopsis thaliana
6VZ8	Escherichia coli	Arabidopsis thaliana
6K82	Escherichia coli	Arabidopsis thaliana
6K83	Escherichia coli	Arabidopsis thaliana
6K85	Escherichia coli	Arabidopsis thaliana
6K86	Escherichia coli	Arabidopsis thaliana
6K87	Escherichia coli	Arabidopsis thaliana
6K88	Escherichia coli	Arabidopsis thaliana
6K89	Escherichia coli	Arabidopsis thaliana
6K8A	Escherichia coli	Arabidopsis thaliana
6K8B	Escherichia coli	Arabidopsis thaliana
6TGX	Escherichia coli	Arabidopsis thaliana
6TH0	Escherichia coli	Arabidopsis thaliana
6L8H	Escherichia coli	Arabidopsis thaliana
6L8I	Escherichia coli	Arabidopsis thaliana
6L8J	Escherichia coli	Arabidopsis thaliana
6YEH	Escherichia coli	Arabidopsis thaliana
6YEI	Escherichia coli	Arabidopsis thaliana
6KEW	Escherichia coli	Arabidopsis thaliana
6KEX	Escherichia coli	Arabidopsis thaliana
6KEZ	Escherichia coli	Arabidopsis thaliana
6JZF	Escherichia coli	Arabidopsis thaliana
6JZN	Escherichia coli	Arabidopsis thaliana
6LBP	Escherichia coli	Arabidopsis thaliana
6RY3	Escherichia coli	Arabidopsis thaliana
6RYD	Escherichia coli	Arabidopsis thaliana
6RYI	Escherichia coli	Arabidopsis thaliana
6RYL	Escherichia coli	Arabidopsis thaliana
6XX6	Escherichia coli	Arabidopsis thaliana
6XX7	Escherichia coli	Arabidopsis thaliana
6XX8	Escherichia coli	Arabidopsis thaliana
6XX9	Escherichia coli	Arabidopsis thaliana
6K5V	Escherichia coli	Arabidopsis thaliana
6JX9	Escherichia coli	Arabidopsis thaliana
6JD6	Escherichia coli	Arabidopsis thaliana
6NXW	Escherichia coli	Arabidopsis thaliana
6RMS	Escherichia coli	Arabidopsis thaliana
6L0V	Escherichia coli	Arabidopsis thaliana
6L0W	Escherichia coli	Arabidopsis thaliana
6L3F	Escherichia coli	Arabidopsis thaliana
6L8K	Escherichia coli	Arabidopsis thaliana
6J6T	Escherichia coli	Arabidopsis thaliana
6J94	Escherichia coli	Arabidopsis thaliana
6J95	Escherichia coli	Arabidopsis thaliana
6LHN	Escherichia coli	Arabidopsis thaliana
6J4F	Escherichia coli	Arabidopsis thaliana
6J4G	Escherichia coli	Arabidopsis thaliana
6R85	Escherichia coli	Arabidopsis thaliana
6R88	Escherichia coli	Arabidopsis thaliana
6R89	Escherichia coli	Arabidopsis thaliana
6R8A	Escherichia coli	Arabidopsis thaliana
6IGG	Escherichia coli	Arabidopsis thaliana
6IGH	Escherichia coli	Arabidopsis thaliana
6IGI	Escherichia coli	Arabidopsis thaliana
6IGJ	Escherichia coli	Arabidopsis thaliana
6NE8	Escherichia coli	Arabidopsis thaliana
6QUN	Escherichia coli	Arabidopsis thaliana
6QUQ	Escherichia coli	Arabidopsis thaliana
6QXZ	Escherichia coli	Arabidopsis thaliana
6KZ8	Escherichia coli	Arabidopsis thaliana
6IQF	Escherichia coli	Arabidopsis thaliana
6IQI	Escherichia coli	Arabidopsis thaliana
6IQJ	Escherichia coli	Arabidopsis thaliana
6IQK	Escherichia coli	Arabidopsis thaliana
6KZ9	Escherichia coli	Arabidopsis thaliana
6NJQ	Escherichia coli	Arabidopsis thaliana
6IJ9	Escherichia coli	Arabidopsis thaliana
6OMS	Escherichia coli	Arabidopsis thaliana
6I8G	Escherichia coli	Arabidopsis thaliana
6I8H	Escherichia coli	Arabidopsis thaliana
6Q6Z	Escherichia coli	Arabidopsis thaliana
6IJ7	Escherichia coli	Arabidopsis thaliana
6IJA	Escherichia coli	Arabidopsis thaliana
6IJD	Escherichia coli	Arabidopsis thaliana
6HD3	Escherichia coli	Arabidopsis thaliana
6ACV	Escherichia coli	Arabidopsis thaliana
6J4T	Escherichia coli	Arabidopsis thaliana
6N10	Escherichia coli	Arabidopsis thaliana
6GUM	Escherichia coli	Arabidopsis thaliana
6GV3	Escherichia coli	Arabidopsis thaliana
6A57	Escherichia coli	Arabidopsis thaliana
6A58	Escherichia coli	Arabidopsis thaliana
6A59	Escherichia coli	Arabidopsis thaliana
5ZUU	Escherichia coli	Arabidopsis thaliana
6DTL	Escherichia coli	Arabidopsis thaliana
6NU4	Escherichia coli	Arabidopsis thaliana
6N2A	Escherichia coli	Arabidopsis thaliana
6N2F	Escherichia coli	Arabidopsis thaliana
6DHV	Escherichia coli	Arabidopsis thaliana
6DII	Escherichia coli	Arabidopsis thaliana
6JNL	Escherichia coli	Arabidopsis thaliana
6JNM	Escherichia coli	Arabidopsis thaliana
6JNN	Escherichia coli	Arabidopsis thaliana
6O09	Escherichia coli	Arabidopsis thaliana
6F5V	Escherichia coli	Arabidopsis thaliana
6G7G	Escherichia coli	Arabidopsis thaliana
6DKN	Escherichia coli	Arabidopsis thaliana
6IV5	Escherichia coli	Arabidopsis thaliana
6J23	Escherichia coli	Arabidopsis thaliana
6FL4	Escherichia coli	Arabidopsis thaliana
6IJM	Escherichia coli	Arabidopsis thaliana
6IJN	Escherichia coli	Arabidopsis thaliana
6IJP	Escherichia coli	Arabidopsis thaliana
6GIR	Escherichia coli	Arabidopsis thaliana
5YRY	Escherichia coli	Arabidopsis thaliana
5YM0	Escherichia coli	Arabidopsis thaliana
6G61	Escherichia coli	Arabidopsis thaliana
6G62	Escherichia coli	Arabidopsis thaliana
6HPG	Escherichia coli	Arabidopsis thaliana
6BMQ	Escherichia coli	Arabidopsis thaliana
6DBY	Escherichia coli	Arabidopsis thaliana
6DBZ	Escherichia coli	Arabidopsis thaliana
6EEI	Escherichia coli	Arabidopsis thaliana
6FJK	Escherichia coli	Arabidopsis thaliana
6FL3	Escherichia coli	Arabidopsis thaliana
6FL8	Escherichia coli	Arabidopsis thaliana
6GFG	Escherichia coli	Arabidopsis thaliana
6GFH	Escherichia coli	Arabidopsis thaliana
5OS9	Escherichia coli	Arabidopsis thaliana
6EL3	Escherichia coli	Arabidopsis thaliana
5Z9G	Escherichia coli	Arabidopsis thaliana
5Z9H	Escherichia coli	Arabidopsis thaliana
6F05	Escherichia coli	Arabidopsis thaliana
5WMH	Escherichia coli	Arabidopsis thaliana
5WMI	Escherichia coli	Arabidopsis thaliana
5WMK	Escherichia coli	Arabidopsis thaliana
5WML	Escherichia coli	Arabidopsis thaliana
6GNE	Escherichia coli	Arabidopsis thaliana
6DD7	Escherichia coli	Arabidopsis thaliana
6ETD	Escherichia coli	Arabidopsis thaliana
6ETF	Escherichia coli	Arabidopsis thaliana
6ETH	Escherichia coli	Arabidopsis thaliana
6GAX	Escherichia coli	Arabidopsis thaliana
6GB0	Escherichia coli	Arabidopsis thaliana
6GB4	Escherichia coli	Arabidopsis thaliana
6GB9	Escherichia coli	Arabidopsis thaliana
6GBC	Escherichia coli	Arabidopsis thaliana
6GBF	Escherichia coli	Arabidopsis thaliana
5OR2	Escherichia coli	Arabidopsis thaliana
5OR6	Escherichia coli	Arabidopsis thaliana
5Z9X	Escherichia coli	Arabidopsis thaliana
5Z9Z	Escherichia coli	Arabidopsis thaliana
5XR4	Escherichia coli	Arabidopsis thaliana
5XR6	Escherichia coli	Arabidopsis thaliana
5XR7	Escherichia coli	Arabidopsis thaliana
5YUG	Escherichia coli	Arabidopsis thaliana
5YUH	Escherichia coli	Arabidopsis thaliana
5Z28	Escherichia coli	Arabidopsis thaliana
5OAO	Escherichia coli	Arabidopsis thaliana
5OAP	Escherichia coli	Arabidopsis thaliana
6FAS	Escherichia coli	Arabidopsis thaliana
5VJV	Escherichia coli	Arabidopsis thaliana
5VJW	Escherichia coli	Arabidopsis thaliana
5N9Q	Escherichia coli	Arabidopsis thaliana
5YVX	Escherichia coli	Arabidopsis thaliana
6AVH	Escherichia coli	Arabidopsis thaliana
6EZJ	Escherichia coli	Arabidopsis thaliana
5UR4	Escherichia coli	Arabidopsis thaliana
5YKN	Escherichia coli	Arabidopsis thaliana
5YKO	Escherichia coli	Arabidopsis thaliana
5U9L	Escherichia coli	Arabidopsis thaliana
5U9O	Escherichia coli	Arabidopsis thaliana
5YDG	Escherichia coli	Arabidopsis thaliana
5UA0	Escherichia coli	Arabidopsis thaliana
5UR5	Escherichia coli	Arabidopsis thaliana
5UR6	Escherichia coli	Arabidopsis thaliana
5VR7	Escherichia coli	Arabidopsis thaliana
5VRO	Escherichia coli	Arabidopsis thaliana
5VS5	Escherichia coli	Arabidopsis thaliana
5VSQ	Escherichia coli	Arabidopsis thaliana
5VSR	Escherichia coli	Arabidopsis thaliana
5VT7	Escherichia coli	Arabidopsis thaliana
5WP4	Escherichia coli	Arabidopsis thaliana
5WP5	Escherichia coli	Arabidopsis thaliana
5LXU	Escherichia coli	Arabidopsis thaliana
5Y09	Escherichia coli	Arabidopsis thaliana
5LS0	Escherichia coli	Arabidopsis thaliana
5V5F	Escherichia coli	Arabidopsis thaliana
5LBD	Escherichia coli	Arabidopsis thaliana
5LBK	Escherichia coli	Arabidopsis thaliana
5MRM	Escherichia coli	Arabidopsis thaliana
5MRN	Escherichia coli	Arabidopsis thaliana
5MRO	Escherichia coli	Arabidopsis thaliana
5MRP	Escherichia coli	Arabidopsis thaliana
5MRQ	Escherichia coli	Arabidopsis thaliana
5MEK	Escherichia coli	Arabidopsis thaliana
5MEX	Escherichia coli	Arabidopsis thaliana
5GQT	Escherichia coli	Arabidopsis thaliana
5GJ9	Escherichia coli	Arabidopsis thaliana
5GJA	Escherichia coli	Arabidopsis thaliana
5VNT	Escherichia coli	Arabidopsis thaliana
5NMS	Escherichia coli	Arabidopsis thaliana
5U6M	Escherichia coli	Arabidopsis thaliana
5U6N	Escherichia coli	Arabidopsis thaliana
5U6S	Escherichia coli	Arabidopsis thaliana
5V2J	Escherichia coli	Arabidopsis thaliana
5V2K	Escherichia coli	Arabidopsis thaliana
5JJT	Escherichia coli	Arabidopsis thaliana
5IL9	Escherichia coli	Arabidopsis thaliana
5ILA	Escherichia coli	Arabidopsis thaliana
5ILB	Escherichia coli	Arabidopsis thaliana
5SVG	Escherichia coli	Arabidopsis thaliana
5SVU	Escherichia coli	Arabidopsis thaliana
5SVV	Escherichia coli	Arabidopsis thaliana
5SVW	Escherichia coli	Arabidopsis thaliana
5GTB	Escherichia coli	Arabidopsis thaliana
5MPW	Escherichia coli	Arabidopsis thaliana
5MPX	Escherichia coli	Arabidopsis thaliana
5MPY	Escherichia coli	Arabidopsis thaliana
5G2R	Escherichia coli	Arabidopsis thaliana
5G2S	Escherichia coli	Arabidopsis thaliana
5TEC	Escherichia coli	Arabidopsis thaliana
5GXU	Escherichia coli	Arabidopsis thaliana
5T0F	Escherichia coli	Arabidopsis thaliana
5T0Q	Escherichia coli	Arabidopsis thaliana
5HAD	Escherichia coli	Arabidopsis thaliana
5G49	Escherichia coli	Arabidopsis thaliana
5H3C	Escherichia coli	Arabidopsis thaliana
5IE0	Escherichia coli	Arabidopsis thaliana
5IE2	Escherichia coli	Arabidopsis thaliana
5IE3	Escherichia coli	Arabidopsis thaliana
5KOD	Escherichia coli	Arabidopsis thaliana
5ECS	Escherichia coli	Arabidopsis thaliana
5EID	Escherichia coli	Arabidopsis thaliana
5HP7	Escherichia coli	Arabidopsis thaliana
5HP8	Escherichia coli	Arabidopsis thaliana
5KXF	Escherichia coli	Arabidopsis thaliana
5K2Z	Escherichia coli	Arabidopsis thaliana
5K3V	Escherichia coli	Arabidopsis thaliana
5A3J	Escherichia coli	Arabidopsis thaliana
5A3V	Escherichia coli	Arabidopsis thaliana
5A4D	Escherichia coli	Arabidopsis thaliana
5DAY	Escherichia coli	Arabidopsis thaliana
2N3F	Escherichia coli	Arabidopsis thaliana
2N3G	Escherichia coli	Arabidopsis thaliana
2N3H	Escherichia coli	Arabidopsis thaliana
5JO1	Escherichia coli	Arabidopsis thaliana
5JO2	Escherichia coli	Arabidopsis thaliana
5GQ0	Escherichia coli	Arabidopsis thaliana
5JNN	Escherichia coli	Arabidopsis thaliana
5HDM	Escherichia coli	Arabidopsis thaliana
5HTR	Escherichia coli	Arabidopsis thaliana
5HTV	Escherichia coli	Arabidopsis thaliana
5HTX	Escherichia coli	Arabidopsis thaliana
5L3R	Escherichia coli	Arabidopsis thaliana
5CI6	Escherichia coli	Arabidopsis thaliana
5J33	Escherichia coli	Arabidopsis thaliana
5J32	Escherichia coli	Arabidopsis thaliana
5J34	Escherichia coli	Arabidopsis thaliana
5HK8	Escherichia coli	Arabidopsis thaliana
5DQR	Escherichia coli	Arabidopsis thaliana
5HH7	Escherichia coli	Arabidopsis thaliana
5A4X	Escherichia coli	Arabidopsis thaliana
5A50	Escherichia coli	Arabidopsis thaliana
5A51	Escherichia coli	Arabidopsis thaliana
5A52	Escherichia coli	Arabidopsis thaliana
2MZ0	Escherichia coli	Arabidopsis thaliana
4YGI	Escherichia coli	Arabidopsis thaliana
5CHE	Escherichia coli	Arabidopsis thaliana
4X57	Escherichia coli	Arabidopsis thaliana
2N88	Escherichia coli	Arabidopsis thaliana
5E4X	Escherichia coli	Arabidopsis thaliana
4RL5	Escherichia coli	Arabidopsis thaliana
5E8H	Escherichia coli	Arabidopsis thaliana
5E8K	Escherichia coli	Arabidopsis thaliana
5E8L	Escherichia coli	Arabidopsis thaliana
4ZB3	Escherichia coli	Arabidopsis thaliana
4ZBP	Escherichia coli	Arabidopsis thaliana
4OOQ	Escherichia coli	Arabidopsis thaliana
4PL6	Escherichia coli	Arabidopsis thaliana
4PLI	Escherichia coli	Arabidopsis thaliana
4PLL	Escherichia coli	Arabidopsis thaliana
2N4F	Escherichia coli	Arabidopsis thaliana
4QQR	Escherichia coli	Arabidopsis thaliana
4XAE	Escherichia coli	Arabidopsis thaliana
4YVO	Escherichia coli	Arabidopsis thaliana
4YVQ	Escherichia coli	Arabidopsis thaliana
4Y0B	Escherichia coli	Arabidopsis thaliana
4Y0C	Escherichia coli	Arabidopsis thaliana
4PUH	Escherichia coli	Arabidopsis thaliana
4OOP	Escherichia coli	Arabidopsis thaliana
4CQ6	Escherichia coli	Arabidopsis thaliana
4CQ7	Escherichia coli	Arabidopsis thaliana
4QS7	Escherichia coli	Arabidopsis thaliana
4QS8	Escherichia coli	Arabidopsis thaliana
4QS9	Escherichia coli	Arabidopsis thaliana
2MUK	Escherichia coli	Arabidopsis thaliana
4PL9	Escherichia coli	Arabidopsis thaliana
4V29	Escherichia coli	Arabidopsis thaliana
4TJV	Escherichia coli	Arabidopsis thaliana
4TJX	Escherichia coli	Arabidopsis thaliana
4USJ	Escherichia coli	Arabidopsis thaliana
4Q5J	Escherichia coli	Arabidopsis thaliana
4OX0	Escherichia coli	Arabidopsis thaliana
4OFW	Escherichia coli	Arabidopsis thaliana
4OGG	Escherichia coli	Arabidopsis thaliana
4TNM	Escherichia coli	Arabidopsis thaliana
4NXB	Escherichia coli	Arabidopsis thaliana
4NXE	Escherichia coli	Arabidopsis thaliana
4NXF	Escherichia coli	Arabidopsis thaliana
4NXG	Escherichia coli	Arabidopsis thaliana
4TUM	Escherichia coli	Arabidopsis thaliana
4Q75	Escherichia coli	Arabidopsis thaliana
4Q76	Escherichia coli	Arabidopsis thaliana
4LUG	Escherichia coli	Arabidopsis thaliana
2MM9	Escherichia coli	Arabidopsis thaliana
2MMA	Escherichia coli	Arabidopsis thaliana
4PUG	Escherichia coli	Arabidopsis thaliana
4PUI	Escherichia coli	Arabidopsis thaliana
4PXB	Escherichia coli	Arabidopsis thaliana
4PXC	Escherichia coli	Arabidopsis thaliana
4PXE	Escherichia coli	Arabidopsis thaliana
4OUR	Escherichia coli	Arabidopsis thaliana
4N7R	Escherichia coli	Arabidopsis thaliana
4PUT	Escherichia coli	Arabidopsis thaliana
3WG8	Escherichia coli	Arabidopsis thaliana
2M7E	Escherichia coli	Arabidopsis thaliana
2M73	Escherichia coli	Arabidopsis thaliana
3W9R	Escherichia coli	Arabidopsis thaliana
3WJB	Escherichia coli	Arabidopsis thaliana
3WJC	Escherichia coli	Arabidopsis thaliana
3WJD	Escherichia coli	Arabidopsis thaliana
3WJE	Escherichia coli	Arabidopsis thaliana
3WJF	Escherichia coli	Arabidopsis thaliana
3WJG	Escherichia coli	Arabidopsis thaliana
4L68	Escherichia coli	Arabidopsis thaliana
4JE6	Escherichia coli	Arabidopsis thaliana
4JE7	Escherichia coli	Arabidopsis thaliana
4JE8	Escherichia coli	Arabidopsis thaliana
4LDU	Escherichia coli	Arabidopsis thaliana
4LDV	Escherichia coli	Arabidopsis thaliana
4LDW	Escherichia coli	Arabidopsis thaliana
4LDX	Escherichia coli	Arabidopsis thaliana
4LDY	Escherichia coli	Arabidopsis thaliana
4O6Y	Escherichia coli	Arabidopsis thaliana
4O79	Escherichia coli	Arabidopsis thaliana
4O7G	Escherichia coli	Arabidopsis thaliana
2LXE	Escherichia coli	Arabidopsis thaliana
4N0G	Escherichia coli	Arabidopsis thaliana
4N7Q	Escherichia coli	Arabidopsis thaliana
4L39	Escherichia coli	Arabidopsis thaliana
4LIX	Escherichia coli	Arabidopsis thaliana
4KA7	Escherichia coli	Arabidopsis thaliana
4KA8	Escherichia coli	Arabidopsis thaliana
4I92	Escherichia coli	Arabidopsis thaliana
4I93	Escherichia coli	Arabidopsis thaliana
4I94	Escherichia coli	Arabidopsis thaliana
4GQY	Escherichia coli	Arabidopsis thaliana
4LCT	Escherichia coli	Arabidopsis thaliana
4FRZ	Escherichia coli	Arabidopsis thaliana
4FYP	Escherichia coli	Arabidopsis thaliana
4HWC	Escherichia coli	Arabidopsis thaliana
4HWD	Escherichia coli	Arabidopsis thaliana
4HWF	Escherichia coli	Arabidopsis thaliana
4HWH	Escherichia coli	Arabidopsis thaliana
4IC5	Escherichia coli	Arabidopsis thaliana
4IC6	Escherichia coli	Arabidopsis thaliana
3T33	Escherichia coli	Arabidopsis thaliana
4JDL	Escherichia coli	Arabidopsis thaliana
4G01	Escherichia coli	Arabidopsis thaliana
4GL4	Escherichia coli	Arabidopsis thaliana
4HRX	Escherichia coli	Arabidopsis thaliana
4HRY	Escherichia coli	Arabidopsis thaliana
4HTA	Escherichia coli	Arabidopsis thaliana
4HTG	Escherichia coli	Arabidopsis thaliana
4EUK	Escherichia coli	Arabidopsis thaliana
4FL0	Escherichia coli	Arabidopsis thaliana
4HHR	Escherichia coli	Arabidopsis thaliana
4HHS	Escherichia coli	Arabidopsis thaliana
3VPY	Escherichia coli	Arabidopsis thaliana
4GR2	Escherichia coli	Arabidopsis thaliana
4GR6	Escherichia coli	Arabidopsis thaliana
2LRS	Escherichia coli	Arabidopsis thaliana
3W06	Escherichia coli	Arabidopsis thaliana
4GQV	Escherichia coli	Arabidopsis thaliana
4GQW	Escherichia coli	Arabidopsis thaliana
4I1K	Escherichia coli	Arabidopsis thaliana
3ULZ	Escherichia coli	Arabidopsis thaliana
2LNM	Escherichia coli	Arabidopsis thaliana
3UKO	Escherichia coli	Arabidopsis thaliana
3VX8	Escherichia coli	Arabidopsis thaliana
3V85	Escherichia coli	Arabidopsis thaliana
4AQR	Escherichia coli	Arabidopsis thaliana
3VNA	Escherichia coli	Arabidopsis thaliana
3VNB	Escherichia coli	Arabidopsis thaliana
4G23	Escherichia coli	Arabidopsis thaliana
4G24	Escherichia coli	Arabidopsis thaliana
4G25	Escherichia coli	Arabidopsis thaliana
4G26	Escherichia coli	Arabidopsis thaliana
4FXP	Escherichia coli	Arabidopsis thaliana
4DPP	Escherichia coli	Arabidopsis thaliana
4DPQ	Escherichia coli	Arabidopsis thaliana
4EPL	Escherichia coli	Arabidopsis thaliana
4EPM	Escherichia coli	Arabidopsis thaliana
4EQ4	Escherichia coli	Arabidopsis thaliana
4EQL	Escherichia coli	Arabidopsis thaliana
3RFY	Escherichia coli	Arabidopsis thaliana
4A0F	Escherichia coli	Arabidopsis thaliana
4A0H	Escherichia coli	Arabidopsis thaliana
4EWV	Escherichia coli	Arabidopsis thaliana
3T34	Escherichia coli	Arabidopsis thaliana
3T35	Escherichia coli	Arabidopsis thaliana
4DS8	Escherichia coli	Arabidopsis thaliana
4DSB	Escherichia coli	Arabidopsis thaliana
4DSC	Escherichia coli	Arabidopsis thaliana
4E8U	Escherichia coli	Arabidopsis thaliana
2YIJ	Escherichia coli	Arabidopsis thaliana
3S2Q	Escherichia coli	Arabidopsis thaliana
3S2R	Escherichia coli	Arabidopsis thaliana
3T57	Escherichia coli	Arabidopsis thaliana
3UIM	Escherichia coli	Arabidopsis thaliana
4EEP	Escherichia coli	Arabidopsis thaliana
4EER	Escherichia coli	Arabidopsis thaliana
4EES	Escherichia coli	Arabidopsis thaliana
4EET	Escherichia coli	Arabidopsis thaliana
4EEU	Escherichia coli	Arabidopsis thaliana
4E2Q	Escherichia coli	Arabidopsis thaliana
4E2S	Escherichia coli	Arabidopsis thaliana
3SWM	Escherichia coli	Arabidopsis thaliana
3SWP	Escherichia coli	Arabidopsis thaliana
3T90	Escherichia coli	Arabidopsis thaliana
4DUL	Escherichia coli	Arabidopsis thaliana
4D9S	Escherichia coli	Arabidopsis thaliana
3VEM	Escherichia coli	Arabidopsis thaliana
4DNU	Escherichia coli	Arabidopsis thaliana
4DNV	Escherichia coli	Arabidopsis thaliana
4DNW	Escherichia coli	Arabidopsis thaliana
4DIX	Escherichia coli	Arabidopsis thaliana
4DJG	Escherichia coli	Arabidopsis thaliana
4AEC	Escherichia coli	Arabidopsis thaliana
3UJG	Escherichia coli	Arabidopsis thaliana
3UJK	Escherichia coli	Arabidopsis thaliana
3UIE	Escherichia coli	Arabidopsis thaliana
3TL8	Escherichia coli	Arabidopsis thaliana
3UI2	Escherichia coli	Arabidopsis thaliana
3R6P	Escherichia coli	Arabidopsis thaliana
3TSY	Escherichia coli	Arabidopsis thaliana, Vitis vinifera
3UC3	Escherichia coli	Arabidopsis thaliana
3UC4	Escherichia coli	Arabidopsis thaliana
3UQH	Escherichia coli	Arabidopsis thaliana
3PPZ	Escherichia coli	Arabidopsis thaliana
3UK7	Escherichia coli	Arabidopsis thaliana
3UDB	Escherichia coli	Arabidopsis thaliana
3SL7	Escherichia coli	Arabidopsis thaliana
3P86	Escherichia coli	Arabidopsis thaliana
3PTJ	Escherichia coli	Arabidopsis thaliana
3PVH	Escherichia coli	Arabidopsis thaliana
3PW9	Escherichia coli	Arabidopsis thaliana
3R0Q	Escherichia coli	Arabidopsis thaliana
3T4J	Escherichia coli	Arabidopsis thaliana
3T4K	Escherichia coli	Arabidopsis thaliana
3T4L	Escherichia coli	Arabidopsis thaliana
3T4O	Escherichia coli	Arabidopsis thaliana
3T4Q	Escherichia coli	Arabidopsis thaliana
3T4S	Escherichia coli	Arabidopsis thaliana
3T4T	Escherichia coli	Arabidopsis thaliana
3OQU	Escherichia coli	Arabidopsis thaliana
2YC3	Escherichia coli	Arabidopsis thaliana
2YC5	Escherichia coli	Arabidopsis thaliana
2YCM	Escherichia coli	Arabidopsis thaliana
3S27	Escherichia coli	Arabidopsis thaliana
3OJI	Escherichia coli	Arabidopsis thaliana
3AQU	Escherichia coli	Arabidopsis thaliana
3AX1	Escherichia coli	Arabidopsis thaliana
3RT0	Escherichia coli	Arabidopsis thaliana
3RT2	Escherichia coli	Arabidopsis thaliana
3O3J	Escherichia coli	Arabidopsis thaliana
3PN2	Escherichia coli	Arabidopsis thaliana
3PN3	Escherichia coli	Arabidopsis thaliana
3PN4	Escherichia coli	Arabidopsis thaliana
3PN5	Escherichia coli	Arabidopsis thaliana
3PN6	Escherichia coli	Arabidopsis thaliana
3RHB	Escherichia coli	Arabidopsis thaliana
3RHC	Escherichia coli	Arabidopsis thaliana
3PYA	Escherichia coli	Arabidopsis thaliana
3PYB	Escherichia coli	Arabidopsis thaliana
2L7P	Escherichia coli	Arabidopsis thaliana
3MMN	Escherichia coli	Arabidopsis thaliana
3M6O	Escherichia coli	Arabidopsis thaliana
3M6P	Escherichia coli	Arabidopsis thaliana
3M6Q	Escherichia coli	Arabidopsis thaliana
3M6R	Escherichia coli	Arabidopsis thaliana
3QN1	Escherichia coli	Arabidopsis thaliana
3AQ4	Escherichia coli	Arabidopsis thaliana
3APZ	Escherichia coli	Arabidopsis thaliana
3AQ0	Escherichia coli	Arabidopsis thaliana
3KL1	Escherichia coli	Arabidopsis thaliana
3KLX	Escherichia coli	Arabidopsis thaliana
3AG7	Escherichia coli	Arabidopsis thaliana
2L2M	Escherichia coli	Arabidopsis thaliana
2L2N	Escherichia coli	Arabidopsis thaliana
3AGA	Escherichia coli	Arabidopsis thaliana
3AGB	Escherichia coli	Arabidopsis thaliana
3AGC	Escherichia coli	Arabidopsis thaliana
3MXZ	Escherichia coli	Arabidopsis thaliana
3NMH	Escherichia coli	Arabidopsis thaliana
3NMN	Escherichia coli	Arabidopsis thaliana
3NMP	Escherichia coli	Arabidopsis thaliana
3NMT	Escherichia coli	Arabidopsis thaliana
3NMV	Escherichia coli	Arabidopsis thaliana
3NAQ	Escherichia coli	Arabidopsis thaliana
3N7U	Escherichia coli	Arabidopsis thaliana
3ADG	Escherichia coli	Arabidopsis thaliana
3ADI	Escherichia coli	Arabidopsis thaliana
3ADJ	Escherichia coli	Arabidopsis thaliana
3LCC	Escherichia coli	Arabidopsis thaliana
2WU9	Escherichia coli	Arabidopsis thaliana
3MAL	Escherichia coli	Arabidopsis thaliana
3LE2	Escherichia coli	Arabidopsis thaliana
2KOU	Escherichia coli	Arabidopsis thaliana
2KKH	Escherichia coli	Arabidopsis thaliana
3KAY	Escherichia coli	Arabidopsis thaliana
3KAZ	Escherichia coli	Arabidopsis thaliana
3KB0	Escherichia coli	Arabidopsis thaliana
3KB3	Escherichia coli	Arabidopsis thaliana
3K3K	Escherichia coli	Arabidopsis thaliana
3K90	Escherichia coli	Arabidopsis thaliana
3JRQ	Escherichia coli	Arabidopsis thaliana
3JRS	Escherichia coli	Arabidopsis thaliana
3JRN	Escherichia coli	Arabidopsis thaliana
2KMW	Escherichia coli	Arabidopsis thaliana
3HKS	Escherichia coli	Arabidopsis thaliana
3HTX	Escherichia coli	Arabidopsis thaliana
3DXS	Escherichia coli	Arabidopsis thaliana
3H7R	Escherichia coli	Arabidopsis thaliana
3H7U	Escherichia coli	Arabidopsis thaliana
3HBX	Escherichia coli	Arabidopsis thaliana
2KJ6	Escherichia coli	Arabidopsis thaliana
3DQZ	Escherichia coli	Arabidopsis thaliana
3DOJ	Escherichia coli	Arabidopsis thaliana
2KK8	Escherichia coli	Arabidopsis thaliana
2VTB	Escherichia coli	Arabidopsis thaliana
2ZVW	Escherichia coli	Arabidopsis thaliana
3H4S	Escherichia coli	Arabidopsis thaliana
2ZXK	Escherichia coli	Arabidopsis thaliana
2ZXL	Escherichia coli	Arabidopsis thaliana
3FY4	Escherichia coli	Arabidopsis thaliana
3CQN	Escherichia coli	Arabidopsis thaliana
3CQR	Escherichia coli	Arabidopsis thaliana
3E9Y	Escherichia coli	Arabidopsis thaliana
3EA4	Escherichia coli	Arabidopsis thaliana
3BWO	Escherichia coli	Arabidopsis thaliana
3GAN	Escherichia coli	Arabidopsis thaliana
3BSF	Escherichia coli	Arabidopsis thaliana
3EJX	Escherichia coli	Arabidopsis thaliana
3EKM	Escherichia coli	Arabidopsis thaliana
2KD0	Escherichia coli	Arabidopsis thaliana
2KAN	Escherichia coli	Arabidopsis thaliana
2ZSH	Escherichia coli	Arabidopsis thaliana
2ZSI	Escherichia coli	Arabidopsis thaliana
3CHM	Escherichia coli	Arabidopsis thaliana
3EI5	Escherichia coli	Arabidopsis thaliana
3EI6	Escherichia coli	Arabidopsis thaliana
3EI7	Escherichia coli	Arabidopsis thaliana
3EI8	Escherichia coli	Arabidopsis thaliana
3EI9	Escherichia coli	Arabidopsis thaliana
3EIA	Escherichia coli	Arabidopsis thaliana
3EIB	Escherichia coli	Arabidopsis thaliana
3EMM	Escherichia coli	Arabidopsis thaliana
2VY2	Escherichia coli	Arabidopsis thaliana
3DM0	Escherichia coli	Escherichia coli K-12, Arabidopsis thaliana
2RCM	Escherichia coli	Arabidopsis thaliana
3CLI	Escherichia coli	Arabidopsis thaliana
3DSI	Escherichia coli	Arabidopsis thaliana
3DSJ	Escherichia coli	Arabidopsis thaliana
3DSK	Escherichia coli	Arabidopsis thaliana
3DEO	Escherichia coli	Arabidopsis thaliana
3DEP	Escherichia coli	Arabidopsis thaliana
2Z6C	Escherichia coli	Arabidopsis thaliana
2Z6D	Escherichia coli	Arabidopsis thaliana
3CPM	Escherichia coli	Arabidopsis thaliana
2Z51	Escherichia coli	Arabidopsis thaliana
3DEF	Escherichia coli	Arabidopsis thaliana
2QSU	Escherichia coli	Arabidopsis thaliana
2QTG	Escherichia coli	Arabidopsis thaliana
2QTT	Escherichia coli	Arabidopsis thaliana
3BWD	Escherichia coli	Arabidopsis thaliana
2EFC	Escherichia coli	Arabidopsis thaliana
2EFD	Escherichia coli	Arabidopsis thaliana
2EFE	Escherichia coli	Arabidopsis thaliana
2EFH	Escherichia coli	Arabidopsis thaliana
2EBI	Escherichia coli	Arabidopsis thaliana
2JZ4	Escherichia coli	Arabidopsis thaliana
2ZFD	Escherichia coli	Arabidopsis thaliana
3B9Q	Escherichia coli	Arabidopsis thaliana
2JMW	Escherichia coli	Arabidopsis thaliana
2OG2	Escherichia coli	Arabidopsis thaliana
2VG8	Escherichia coli	Arabidopsis thaliana
2O7Q	Escherichia coli	Arabidopsis thaliana
2O7S	Escherichia coli	Arabidopsis thaliana
2VCE	Escherichia coli	Arabidopsis thaliana
2VCH	Escherichia coli	Arabidopsis thaliana
2RD5	Escherichia coli	Arabidopsis thaliana
2EHB	Escherichia coli	Arabidopsis thaliana
2HUG	Escherichia coli	Arabidopsis thaliana
2PMP	Escherichia coli	Arabidopsis thaliana
2JQV	Escherichia coli	Arabidopsis thaliana
2V07	Escherichia coli	Arabidopsis thaliana
2Z1Z	Escherichia coli	Arabidopsis thaliana
2Z20	Escherichia coli	Arabidopsis thaliana
2J4D	Escherichia coli	Arabidopsis thaliana
2Q3M	Escherichia coli	Arabidopsis thaliana
2Q3O	Escherichia coli	Arabidopsis thaliana
2Q3P	Escherichia coli	Arabidopsis thaliana
2Q3Q	Escherichia coli	Arabidopsis thaliana
2Q3R	Escherichia coli	Arabidopsis thaliana
2Q3S	Escherichia coli	Arabidopsis thaliana
2Q3T	Escherichia coli	Arabidopsis thaliana
2Q3U	Escherichia coli	Arabidopsis thaliana
2Q3V	Escherichia coli	Arabidopsis thaliana
2Q40	Escherichia coli	Arabidopsis thaliana
2Q41	Escherichia coli	Arabidopsis thaliana
2Q42	Escherichia coli	Arabidopsis thaliana
2Q43	Escherichia coli	Arabidopsis thaliana
2Q44	Escherichia coli	Arabidopsis thaliana
2Q45	Escherichia coli	Arabidopsis thaliana
2Q46	Escherichia coli	Arabidopsis thaliana
2Q47	Escherichia coli	Arabidopsis thaliana
2Q48	Escherichia coli	Arabidopsis thaliana
2Q49	Escherichia coli	Arabidopsis thaliana
2Q4A	Escherichia coli	Arabidopsis thaliana
2Q4B	Escherichia coli	Arabidopsis thaliana
2Q4C	Escherichia coli	Arabidopsis thaliana
2Q4D	Escherichia coli	Arabidopsis thaliana
2Q4E	Escherichia coli	Arabidopsis thaliana
2Q4H	Escherichia coli	Arabidopsis thaliana
2Q4I	Escherichia coli	Arabidopsis thaliana
2Q4J	Escherichia coli	Arabidopsis thaliana
2Q4L	Escherichia coli	Arabidopsis thaliana
2Q4M	Escherichia coli	Arabidopsis thaliana
2Q4N	Escherichia coli	Arabidopsis thaliana
2Q4O	Escherichia coli	Arabidopsis thaliana
2Q4W	Escherichia coli	Arabidopsis thaliana
2Q4X	Escherichia coli	Arabidopsis thaliana
2Q4Y	Escherichia coli	Arabidopsis thaliana
2CF5	Escherichia coli	Arabidopsis thaliana
2CF6	Escherichia coli	Arabidopsis thaliana
2O66	Escherichia coli	Arabidopsis thaliana
2O67	Escherichia coli	Arabidopsis thaliana
2NTX	Escherichia coli	Arabidopsis thaliana
2NTY	Escherichia coli	Arabidopsis thaliana
2DIO	Escherichia coli	Arabidopsis thaliana
2GIN	Escherichia coli	Arabidopsis thaliana
2AYD	Escherichia coli	Arabidopsis thaliana
2IL4	Escherichia coli	Arabidopsis thaliana
2H8G	Escherichia coli	Arabidopsis thaliana
2J3H	Escherichia coli	Arabidopsis thaliana
2J3I	Escherichia coli	Arabidopsis thaliana
2J3J	Escherichia coli	Arabidopsis thaliana
2J3K	Escherichia coli	Arabidopsis thaliana
2ICY	Escherichia coli	Arabidopsis thaliana
2ICX	Escherichia coli	Arabidopsis thaliana
2BRJ	Escherichia coli	Arabidopsis thaliana
2HJ3	Escherichia coli	Arabidopsis thaliana
2CE0	Escherichia coli	Arabidopsis thaliana
2CE1	Escherichia coli	Arabidopsis thaliana
2AJE	Escherichia coli	Arabidopsis thaliana
2H39	Escherichia coli	Arabidopsis thaliana
2GPT	Escherichia coli	Arabidopsis thaliana
2GM3	Escherichia coli	Arabidopsis thaliana
2G5W	Escherichia coli	Arabidopsis thaliana
1W77	Escherichia coli	Arabidopsis thaliana
2F2G	Escherichia coli	Arabidopsis thaliana
1ZU2	Escherichia coli	Arabidopsis thaliana
2EXR	Escherichia coli	Arabidopsis thaliana
2EVN	Escherichia coli	Arabidopsis thaliana
1Y0O	Escherichia coli	Arabidopsis thaliana
1X32	Escherichia coli	Arabidopsis thaliana
1X3P	Escherichia coli	Arabidopsis thaliana
1X3Q	Escherichia coli	Arabidopsis thaliana
2APJ	Escherichia coli	Arabidopsis thaliana
2A33	Escherichia coli	Arabidopsis thaliana
2A13	Escherichia coli	Arabidopsis thaliana
1WZ3	Escherichia coli	Arabidopsis thaliana
1ZXU	Escherichia coli	Arabidopsis thaliana
1ZVC	Escherichia coli	Arabidopsis thaliana
1ZWJ	Escherichia coli	Arabidopsis thaliana
1Z84	Escherichia coli	Arabidopsis thaliana
1Z8K	Escherichia coli	Arabidopsis thaliana
1Z90	Escherichia coli	Arabidopsis thaliana
1YDU	Escherichia coli	Arabidopsis thaliana
1YBM	Escherichia coli	Arabidopsis thaliana
1YEL	Escherichia coli	Arabidopsis thaliana
1YDH	Escherichia coli	Arabidopsis thaliana
1YDW	Escherichia coli	Arabidopsis thaliana
1YCN	Escherichia coli	Arabidopsis thaliana
1X8Z	Escherichia coli	Arabidopsis thaliana
1X90	Escherichia coli	Arabidopsis thaliana
1X91	Escherichia coli	Arabidopsis thaliana
1Y0Z	Escherichia coli	Arabidopsis thaliana
1XYG	Escherichia coli	Arabidopsis thaliana
1XY7	Escherichia coli	Arabidopsis thaliana
1XRI	Escherichia coli	Arabidopsis thaliana
1XO8	Escherichia coli	Arabidopsis thaliana
1XQ1	Escherichia coli	Arabidopsis thaliana
1XQ6	Escherichia coli	Arabidopsis thaliana
1XM8	Escherichia coli	Arabidopsis thaliana
1XMB	Escherichia coli	Arabidopsis thaliana
1XMT	Escherichia coli	Arabidopsis thaliana
1XOY	Escherichia coli	Arabidopsis thaliana
1XJ5	Escherichia coli	Arabidopsis thaliana
1U79	Escherichia coli	Arabidopsis thaliana
1XFI	Escherichia coli	Arabidopsis thaliana
1SP9	Escherichia coli	Arabidopsis thaliana
1T3K	Escherichia coli	Arabidopsis thaliana
1VM0	Escherichia coli	Arabidopsis thaliana
1U3C	Escherichia coli	Arabidopsis thaliana
1U3D	Escherichia coli	Arabidopsis thaliana
1VKP	Escherichia coli	Arabidopsis thaliana
1TIZ	Escherichia coli	Arabidopsis thaliana
1UUX	Escherichia coli	Arabidopsis thaliana
1UUY	Escherichia coli	Arabidopsis thaliana
1VK5	Escherichia coli	Arabidopsis thaliana
1VK0	Escherichia coli	Arabidopsis thaliana
1UT4	Escherichia coli	Arabidopsis thaliana
1UT7	Escherichia coli	Arabidopsis thaliana
1VJH	Escherichia coli	Arabidopsis thaliana
1VJI	Escherichia coli	Arabidopsis thaliana
1RJJ	Escherichia coli	Arabidopsis thaliana
1O8O	Escherichia coli	Arabidopsis thaliana
1Q44	Escherichia coli	Arabidopsis thaliana
1Q45	Escherichia coli	Arabidopsis thaliana
1Q4R	Escherichia coli	Arabidopsis thaliana
1UHN	Escherichia coli	Arabidopsis thaliana
1OGP	Escherichia coli	Arabidopsis thaliana
1MZK	Escherichia coli	Arabidopsis thaliana
1Q53	Escherichia coli	Arabidopsis thaliana
1I24	Escherichia coli	Arabidopsis thaliana
1I2B	Escherichia coli	Arabidopsis thaliana
1I2C	Escherichia coli	Arabidopsis thaliana
1MVL	Escherichia coli	Arabidopsis thaliana
1MVN	Escherichia coli	Arabidopsis thaliana
1O8N	Escherichia coli	Arabidopsis thaliana
1O8Q	Escherichia coli	Arabidopsis thaliana
1JXC	Escherichia coli	Arabidopsis thaliana
1N7H	Escherichia coli	Arabidopsis thaliana
1EAV	Escherichia coli	Arabidopsis thaliana
1IBJ	Escherichia coli	Arabidopsis thaliana
1F7S	Escherichia coli	Arabidopsis thaliana
1PA2	Escherichia coli	Arabidopsis thaliana
1QO4	Escherichia coli	Arabidopsis thaliana
1E20	Escherichia coli	Arabidopsis thaliana
1DJ2	Escherichia coli	Arabidopsis thaliana
1QGJ	Escherichia coli	Arabidopsis thaliana
1QN5	Escherichia coli	Arabidopsis thaliana
1QN6	Escherichia coli	Arabidopsis thaliana
1QN7	Escherichia coli	Arabidopsis thaliana
1QN8	Escherichia coli	Arabidopsis thaliana
1QN9	Escherichia coli	Arabidopsis thaliana
1QNA	Escherichia coli	Arabidopsis thaliana
1QNB	Escherichia coli	Arabidopsis thaliana
1QNC	Escherichia coli	Arabidopsis thaliana
1QNE	Escherichia coli	Arabidopsis thaliana
1QN3	Escherichia coli	Arabidopsis thaliana
1QN4	Escherichia coli	Arabidopsis thaliana
1DCF	Escherichia coli	Arabidopsis thaliana
1QRR	Escherichia coli	Arabidopsis thaliana
1BT0	Escherichia coli	Arabidopsis thaliana
2AAK	Escherichia coli	Arabidopsis thaliana
3NUL	Escherichia coli	Arabidopsis thaliana
1GNW	Escherichia coli	Arabidopsis thaliana
1VDC	Escherichia coli	Arabidopsis thaliana
1VOK	Escherichia coli	Arabidopsis thaliana
8ZVN	Escherichia coli B	Arabidopsis thaliana
8ZVO	Escherichia coli B	Arabidopsis thaliana
7WA4	Escherichia coli B	Arabidopsis thaliana
7WSJ	Escherichia coli B	Arabidopsis thaliana
8VCA	Escherichia coli BL21	Arabidopsis thaliana
8WH5	Escherichia coli BL21	Arabidopsis thaliana
8WH8	Escherichia coli BL21	Arabidopsis thaliana
8WH9	Escherichia coli BL21	Arabidopsis thaliana
8WHB	Escherichia coli BL21	Arabidopsis thaliana
8Q5F	Escherichia coli BL21	Arabidopsis thaliana
8QTF	Escherichia coli BL21	Arabidopsis thaliana
8QTC	Escherichia coli BL21	Arabidopsis thaliana
8QTT	Escherichia coli BL21	Arabidopsis thaliana
8QT5	Escherichia coli BL21	Arabidopsis thaliana
8DQA	Escherichia coli BL21	Arabidopsis thaliana
7OVU	Escherichia coli BL21	Arabidopsis thaliana
7Z66	Escherichia coli BL21	Arabidopsis thaliana
7Z67	Escherichia coli BL21	Arabidopsis thaliana
7EU4	Escherichia coli BL21	Arabidopsis thaliana
7O4F	Escherichia coli BL21	Arabidopsis thaliana
6YET	Escherichia coli BL21	Arabidopsis thaliana
6YEU	Escherichia coli BL21	Arabidopsis thaliana
7BZK	Escherichia coli BL21	Arabidopsis thaliana
7C2B	Escherichia coli BL21	Arabidopsis thaliana
7C3F	Escherichia coli BL21	Arabidopsis thaliana
7C65	Escherichia coli BL21	Arabidopsis thaliana
6U9H	Escherichia coli BL21	Arabidopsis thaliana
6NXQ	Escherichia coli BL21	Arabidopsis thaliana
6NXR	Escherichia coli BL21	Arabidopsis thaliana
6NXX	Escherichia coli BL21	Arabidopsis thaliana
6NXY	Escherichia coli BL21	Arabidopsis thaliana
6NXS	Escherichia coli BL21	Arabidopsis thaliana
6KY4	Escherichia coli BL21	Arabidopsis thaliana
6N5U	Escherichia coli BL21	Arabidopsis thaliana
6GPU	Escherichia coli BL21	Arabidopsis thaliana
6GPV	Escherichia coli BL21	Arabidopsis thaliana
5ZTE	Escherichia coli BL21	Arabidopsis thaliana
5FDN	Escherichia coli BL21	Arabidopsis thaliana
5EWU	Escherichia coli BL21	Arabidopsis thaliana
4NAA	Escherichia coli BL21	Arabidopsis thaliana
4NBM	Escherichia coli BL21	Arabidopsis thaliana
4NC4	Escherichia coli BL21	Arabidopsis thaliana
4OBT	Escherichia coli BL21	Arabidopsis thaliana
5D9R	Escherichia coli BL21	Arabidopsis thaliana
4YZ6	Escherichia coli BL21	Arabidopsis thaliana
4WVO	Escherichia coli BL21	Arabidopsis thaliana
4OHQ	Escherichia coli BL21	Arabidopsis thaliana
4PYH	Escherichia coli BL21	Arabidopsis thaliana
4LV7	Escherichia coli BL21	Arabidopsis thaliana
4KYQ	Escherichia coli BL21	Arabidopsis thaliana
4KYR	Escherichia coli BL21	Arabidopsis thaliana
3ZHW	Escherichia coli BL21	Arabidopsis thaliana
3UDS	Escherichia coli BL21	Arabidopsis thaliana
3UDT	Escherichia coli BL21	Arabidopsis thaliana
3UDZ	Escherichia coli BL21	Arabidopsis thaliana
3RRW	Escherichia coli BL21	Arabidopsis thaliana
2XTZ	Escherichia coli BL21	Arabidopsis thaliana
3JTM	Escherichia coli BL21	Arabidopsis thaliana
3NME	Escherichia coli BL21	Arabidopsis thaliana
3LGS	Escherichia coli BL21	Arabidopsis thaliana
2WBL	Escherichia coli BL21	Arabidopsis thaliana
3BWN	Escherichia coli BL21	Arabidopsis thaliana
2PC5	Escherichia coli BL21	Arabidopsis thaliana
2PYW	Escherichia coli BL21	Arabidopsis thaliana
2OQQ	Escherichia coli BL21	Arabidopsis thaliana
2IF4	Escherichia coli BL21	Arabidopsis thaliana
2GCU	Escherichia coli BL21	Arabidopsis thaliana
2F4E	Escherichia coli BL21	Arabidopsis thaliana
2C2B	Escherichia coli BL21	Arabidopsis thaliana
2C2G	Escherichia coli BL21	Arabidopsis thaliana
1PXY	Escherichia coli BL21	Arabidopsis thaliana
1N7G	Escherichia coli BL21	Arabidopsis thaliana
1E5X	Escherichia coli BL21	Arabidopsis thaliana
1E6B	Escherichia coli BL21	Arabidopsis thaliana
9LUM	Escherichia coli BL21(DE3)	Arabidopsis thaliana
9LUN	Escherichia coli BL21(DE3)	Arabidopsis thaliana
9LUO	Escherichia coli BL21(DE3)	Arabidopsis thaliana
9LUP	Escherichia coli BL21(DE3)	Arabidopsis thaliana
9KOZ	Escherichia coli BL21(DE3)	Arabidopsis thaliana
9JMT	Escherichia coli BL21(DE3)	Arabidopsis thaliana
9JVC	Escherichia coli BL21(DE3)	Arabidopsis thaliana
9IRK	Escherichia coli BL21(DE3)	Arabidopsis thaliana
9ITF	Escherichia coli BL21(DE3)	Arabidopsis thaliana
9JLB	Escherichia coli BL21(DE3)	Arabidopsis thaliana
8ZAJ	Escherichia coli BL21(DE3)	Arabidopsis thaliana
8ZG8	Escherichia coli BL21(DE3)	Arabidopsis thaliana
8ZG9	Escherichia coli BL21(DE3)	Arabidopsis thaliana
8ZGA	Escherichia coli BL21(DE3)	Arabidopsis thaliana
8ZGB	Escherichia coli BL21(DE3)	Arabidopsis thaliana
8Z49	Escherichia coli BL21(DE3)	Arabidopsis thaliana
8Z4A	Escherichia coli BL21(DE3)	Arabidopsis thaliana
8RNZ	Escherichia coli BL21(DE3)	Arabidopsis thaliana
8RIX	Escherichia coli BL21(DE3)	Arabidopsis thaliana
8JGN	Escherichia coli BL21(DE3)	Arabidopsis thaliana
9CI1	Escherichia coli BL21(DE3)	Arabidopsis thaliana
9CI2	Escherichia coli BL21(DE3)	Arabidopsis thaliana
8QX1	Escherichia coli BL21(DE3)	Arabidopsis thaliana
8QX3	Escherichia coli BL21(DE3)	Arabidopsis thaliana
8TG0	Escherichia coli BL21(DE3)	Arabidopsis thaliana
8QTM	Escherichia coli BL21(DE3)	Arabidopsis thaliana
8S3B	Escherichia coli BL21(DE3)	Arabidopsis thaliana
9J6I	Escherichia coli BL21(DE3)	Arabidopsis thaliana
8KGA	Escherichia coli BL21(DE3)	Solanum lycopersicum, Arabidopsis thaliana
8KGB	Escherichia coli BL21(DE3)	Solanum lycopersicum, Arabidopsis thaliana
8IGD	Escherichia coli BL21(DE3)	Arabidopsis thaliana
8Y2H	Escherichia coli BL21(DE3)	Arabidopsis thaliana
8WZL	Escherichia coli BL21(DE3)	Arabidopsis thaliana
8JG4	Escherichia coli BL21(DE3)	Arabidopsis thaliana
8WOV	Escherichia coli BL21(DE3)	Arabidopsis thaliana
8WOW	Escherichia coli BL21(DE3)	Arabidopsis thaliana
8WOP	Escherichia coli BL21(DE3)	Arabidopsis thaliana
8J0E	Escherichia coli BL21(DE3)	Arabidopsis thaliana
8J0F	Escherichia coli BL21(DE3)	Arabidopsis thaliana
8J27	Escherichia coli BL21(DE3)	Arabidopsis thaliana
8J28	Escherichia coli BL21(DE3)	Arabidopsis thaliana
8OJQ	Escherichia coli BL21(DE3)	Arabidopsis thaliana
8OJY	Escherichia coli BL21(DE3)	Arabidopsis thaliana
8OJZ	Escherichia coli BL21(DE3)	Arabidopsis thaliana
8CJ5	Escherichia coli BL21(DE3)	Arabidopsis thaliana
8CJ8	Escherichia coli BL21(DE3)	Arabidopsis thaliana
8KA3	Escherichia coli BL21(DE3)	Arabidopsis thaliana
8KA4	Escherichia coli BL21(DE3)	Arabidopsis thaliana
8KA5	Escherichia coli BL21(DE3)	Arabidopsis thaliana
8I6Y	Escherichia coli BL21(DE3)	Arabidopsis thaliana
8J5D	Escherichia coli BL21(DE3)	Arabidopsis thaliana
8D00	Escherichia coli BL21(DE3)	Arabidopsis thaliana
8T1U	Escherichia coli BL21(DE3)	Arabidopsis thaliana
8EY0	Escherichia coli BL21(DE3)	Arabidopsis thaliana
7UX9	Escherichia coli BL21(DE3)	Arabidopsis thaliana
8OWM	Escherichia coli BL21(DE3)	Arabidopsis thaliana
8P26	Escherichia coli BL21(DE3)	Arabidopsis thaliana
8A53	Escherichia coli BL21(DE3)	Arabidopsis thaliana
8OJE	Escherichia coli BL21(DE3)	Arabidopsis thaliana
8OJF	Escherichia coli BL21(DE3)	Arabidopsis thaliana
8OJ9	Escherichia coli BL21(DE3)	Arabidopsis thaliana
7XLJ	Escherichia coli BL21(DE3)	Arabidopsis thaliana
8A2V	Escherichia coli BL21(DE3)	Arabidopsis thaliana
8A2W	Escherichia coli BL21(DE3)	Arabidopsis thaliana
8A4E	Escherichia coli BL21(DE3)	Arabidopsis thaliana
8HAV	Escherichia coli BL21(DE3)	Arabidopsis thaliana
8HAW	Escherichia coli BL21(DE3)	Arabidopsis thaliana
8F9Y	Escherichia coli BL21(DE3)	Arabidopsis thaliana
8DQO	Escherichia coli BL21(DE3)	Arabidopsis thaliana
8DQP	Escherichia coli BL21(DE3)	Arabidopsis thaliana
8DQQ	Escherichia coli BL21(DE3)	Arabidopsis thaliana
8DQR	Escherichia coli BL21(DE3)	Arabidopsis thaliana
7OVV	Escherichia coli BL21(DE3)	Arabidopsis thaliana
7VN2	Escherichia coli BL21(DE3)	Serratia sp. FS14, Arabidopsis thaliana
7VN3	Escherichia coli BL21(DE3)	Serratia sp. FS14, Arabidopsis thaliana
7VN4	Escherichia coli BL21(DE3)	Serratia sp. FS14, Arabidopsis thaliana
7VN5	Escherichia coli BL21(DE3)	Serratia sp. FS14, Arabidopsis thaliana
7VN6	Escherichia coli BL21(DE3)	Serratia sp. FS14, Arabidopsis thaliana
7VN7	Escherichia coli BL21(DE3)	Serratia sp. FS14, Arabidopsis thaliana
7VN8	Escherichia coli BL21(DE3)	Serratia sp. FS14, Arabidopsis thaliana
7Y4I	Escherichia coli BL21(DE3)	Arabidopsis thaliana
8GYZ	Escherichia coli BL21(DE3)	Arabidopsis thaliana
7O6T	Escherichia coli BL21(DE3)	Arabidopsis thaliana
7O6U	Escherichia coli BL21(DE3)	Arabidopsis thaliana
7O6W	Escherichia coli BL21(DE3)	Arabidopsis thaliana
7OQV	Escherichia coli BL21(DE3)	Arabidopsis thaliana
7VP1	Escherichia coli BL21(DE3)	Arabidopsis thaliana
7VP2	Escherichia coli BL21(DE3)	Arabidopsis thaliana
7VP4	Escherichia coli BL21(DE3)	Arabidopsis thaliana
7VP5	Escherichia coli BL21(DE3)	Arabidopsis thaliana
7VP6	Escherichia coli BL21(DE3)	Arabidopsis thaliana
7VP7	Escherichia coli BL21(DE3)	Arabidopsis thaliana
7YT9	Escherichia coli BL21(DE3)	Arabidopsis thaliana
7TVW	Escherichia coli BL21(DE3)	Arabidopsis thaliana
7VMF	Escherichia coli BL21(DE3)	Arabidopsis thaliana
7VMH	Escherichia coli BL21(DE3)	Arabidopsis thaliana
7VMI	Escherichia coli BL21(DE3)	Arabidopsis thaliana
7VRR	Escherichia coli BL21(DE3)	Arabidopsis thaliana
7WIM	Escherichia coli BL21(DE3)	Arabidopsis thaliana
7FDL	Escherichia coli BL21(DE3)	Arabidopsis thaliana
7FDM	Escherichia coli BL21(DE3)	Arabidopsis thaliana
7FDN	Escherichia coli BL21(DE3)	Arabidopsis thaliana
7FDO	Escherichia coli BL21(DE3)	Arabidopsis thaliana
7MWN	Escherichia coli BL21(DE3)	Arabidopsis thaliana
7CTV	Escherichia coli BL21(DE3)	Arabidopsis thaliana
7CTX	Escherichia coli BL21(DE3)	Arabidopsis thaliana
7PXY	Escherichia coli BL21(DE3)	Arabidopsis thaliana
7N58	Escherichia coli BL21(DE3)	Arabidopsis thaliana
7N59	Escherichia coli BL21(DE3)	Arabidopsis thaliana
7N5A	Escherichia coli BL21(DE3)	Arabidopsis thaliana
7N5B	Escherichia coli BL21(DE3)	Arabidopsis thaliana
7EAW	Escherichia coli BL21(DE3)	Arabidopsis thaliana
7E9U	Escherichia coli BL21(DE3)	Arabidopsis thaliana
7E9X	Escherichia coli BL21(DE3)	Arabidopsis thaliana
7F2J	Escherichia coli BL21(DE3)	Arabidopsis thaliana
7VSQ	Escherichia coli BL21(DE3)	Arabidopsis thaliana
7VYW	Escherichia coli BL21(DE3)	Arabidopsis thaliana
7VZ2	Escherichia coli BL21(DE3)	Arabidopsis thaliana
7FEO	Escherichia coli BL21(DE3)	Arabidopsis thaliana
7EF6	Escherichia coli BL21(DE3)	Arabidopsis thaliana
7EF7	Escherichia coli BL21(DE3)	Arabidopsis thaliana
7P8C	Escherichia coli BL21(DE3)	Arabidopsis thaliana
7AC1	Escherichia coli BL21(DE3)	Arabidopsis thaliana
7MLC	Escherichia coli BL21(DE3)	Arabidopsis thaliana
7MLD	Escherichia coli BL21(DE3)	Arabidopsis thaliana
7CV6	Escherichia coli BL21(DE3)	Arabidopsis thaliana
7CV7	Escherichia coli BL21(DE3)	Arabidopsis thaliana
7CV8	Escherichia coli BL21(DE3)	Arabidopsis thaliana
7CV9	Escherichia coli BL21(DE3)	Arabidopsis thaliana
7CVA	Escherichia coli BL21(DE3)	Arabidopsis thaliana
7AS6	Escherichia coli BL21(DE3)	Arabidopsis thaliana
7ATP	Escherichia coli BL21(DE3)	Arabidopsis thaliana
7L4C	Escherichia coli BL21(DE3)	Arabidopsis thaliana
7L4F	Escherichia coli BL21(DE3)	Arabidopsis thaliana
7L4H	Escherichia coli BL21(DE3)	Arabidopsis thaliana
7L4K	Escherichia coli BL21(DE3)	Arabidopsis thaliana
7L4M	Escherichia coli BL21(DE3)	Arabidopsis thaliana
7L4N	Escherichia coli BL21(DE3)	Arabidopsis thaliana
7MDS	Escherichia coli BL21(DE3)	Arabidopsis thaliana
6XOD	Escherichia coli BL21(DE3)	Arabidopsis thaliana
7O4E	Escherichia coli BL21(DE3)	Arabidopsis thaliana
7CVO	Escherichia coli BL21(DE3)	Arabidopsis thaliana
7CVQ	Escherichia coli BL21(DE3)	Arabidopsis thaliana
7ABY	Escherichia coli BL21(DE3)	Arabidopsis thaliana
6YIG	Escherichia coli BL21(DE3)	Arabidopsis thaliana
7DE9	Escherichia coli BL21(DE3)	Arabidopsis thaliana
6YPO	Escherichia coli BL21(DE3)	Arabidopsis thaliana
6YS6	Escherichia coli BL21(DE3)	Arabidopsis thaliana
6YSP	Escherichia coli BL21(DE3)	Arabidopsis thaliana
6YVB	Escherichia coli BL21(DE3)	Arabidopsis thaliana
6YW9	Escherichia coli BL21(DE3)	Arabidopsis thaliana
6YWJ	Escherichia coli BL21(DE3)	Arabidopsis thaliana
6YY1	Escherichia coli BL21(DE3)	Arabidopsis thaliana
6VVH	Escherichia coli BL21(DE3)	Arabidopsis thaliana
6VVI	Escherichia coli BL21(DE3)	Arabidopsis thaliana
6TO5	Escherichia coli BL21(DE3)	Arabidopsis thaliana
6TO9	Escherichia coli BL21(DE3)	Arabidopsis thaliana
6TOC	Escherichia coli BL21(DE3)	Arabidopsis thaliana
6YZZ	Escherichia coli BL21(DE3)	Arabidopsis thaliana
6Z00	Escherichia coli BL21(DE3)	Arabidopsis thaliana
6LKB	Escherichia coli BL21(DE3)	Arabidopsis thaliana
7CCE	Escherichia coli BL21(DE3)	Arabidopsis thaliana
7C1X	Escherichia coli BL21(DE3)	Arabidopsis thaliana
7C1Y	Escherichia coli BL21(DE3)	Arabidopsis thaliana
7C1Z	Escherichia coli BL21(DE3)	Arabidopsis thaliana
7BP2	Escherichia coli BL21(DE3)	Arabidopsis thaliana
7BP4	Escherichia coli BL21(DE3)	Arabidopsis thaliana
7BP5	Escherichia coli BL21(DE3)	Arabidopsis thaliana
7BP6	Escherichia coli BL21(DE3)	Arabidopsis thaliana
7C7X	Escherichia coli BL21(DE3)	Arabidopsis thaliana
6M2M	Escherichia coli BL21(DE3)	Arabidopsis thaliana
6KXK	Escherichia coli BL21(DE3)	Arabidopsis thaliana
6KXT	Escherichia coli BL21(DE3)	Arabidopsis thaliana
6KPB	Escherichia coli BL21(DE3)	Arabidopsis thaliana
6KPD	Escherichia coli BL21(DE3)	Arabidopsis thaliana
6VSU	Escherichia coli BL21(DE3)	Arabidopsis thaliana
6WPG	Escherichia coli BL21(DE3)	Arabidopsis thaliana
6S45	Escherichia coli BL21(DE3)	Arabidopsis thaliana
6S46	Escherichia coli BL21(DE3)	Arabidopsis thaliana
6LQE	Escherichia coli BL21(DE3)	Arabidopsis thaliana
6LQF	Escherichia coli BL21(DE3)	Arabidopsis thaliana
6OID	Escherichia coli BL21(DE3)	Arabidopsis thaliana
6K8I	Escherichia coli BL21(DE3)	Arabidopsis thaliana
6K8K	Escherichia coli BL21(DE3)	Arabidopsis thaliana
6LYW	Escherichia coli BL21(DE3)	Arabidopsis thaliana
6LYX	Escherichia coli BL21(DE3)	Arabidopsis thaliana
6TTJ	Escherichia coli BL21(DE3)	Arabidopsis thaliana
6VCX	Escherichia coli BL21(DE3)	Arabidopsis thaliana
6VCY	Escherichia coli BL21(DE3)	Arabidopsis thaliana
6VCZ	Escherichia coli BL21(DE3)	Arabidopsis thaliana
6VD0	Escherichia coli BL21(DE3)	Arabidopsis thaliana
6VD1	Escherichia coli BL21(DE3)	Arabidopsis thaliana
6VD2	Escherichia coli BL21(DE3)	Arabidopsis thaliana
6TGP	Escherichia coli BL21(DE3)	Arabidopsis thaliana
6NWB	Escherichia coli BL21(DE3)	Arabidopsis thaliana
6TGN	Escherichia coli BL21(DE3)	Arabidopsis thaliana
6TGS	Escherichia coli BL21(DE3)	Arabidopsis thaliana
6RSN	Escherichia coli BL21(DE3)	Arabidopsis thaliana
6SMN	Escherichia coli BL21(DE3)	Arabidopsis thaliana
6SMR	Escherichia coli BL21(DE3)	Arabidopsis thaliana
6SMW	Escherichia coli BL21(DE3)	Arabidopsis thaliana
6J2M	Escherichia coli BL21(DE3)	Arabidopsis thaliana
6J2Z	Escherichia coli BL21(DE3)	Arabidopsis thaliana
6I5T	Escherichia coli BL21(DE3)	Arabidopsis thaliana
6I5U	Escherichia coli BL21(DE3)	Arabidopsis thaliana
6KKS	Escherichia coli BL21(DE3)	Arabidopsis thaliana
6NWC	Escherichia coli BL21(DE3)	Arabidopsis thaliana
6H0N	Escherichia coli BL21(DE3)	Arabidopsis thaliana
6H0P	Escherichia coli BL21(DE3)	Arabidopsis thaliana
6PK1	Escherichia coli BL21(DE3)	Arabidopsis thaliana
6PK3	Escherichia coli BL21(DE3)	Arabidopsis thaliana
6OIS	Escherichia coli BL21(DE3)	Arabidopsis thaliana
6OIT	Escherichia coli BL21(DE3)	Arabidopsis thaliana
6JQV	Escherichia coli BL21(DE3)	Arabidopsis thaliana
6QQH	Escherichia coli BL21(DE3)	Arabidopsis thaliana
6QQI	Escherichia coli BL21(DE3)	Arabidopsis thaliana
6QQJ	Escherichia coli BL21(DE3)	Arabidopsis thaliana
6QQK	Escherichia coli BL21(DE3)	Arabidopsis thaliana
6QSA	Escherichia coli BL21(DE3)	Arabidopsis thaliana
6A15	Escherichia coli BL21(DE3)	Arabidopsis thaliana
6A16	Escherichia coli BL21(DE3)	Arabidopsis thaliana
6A17	Escherichia coli BL21(DE3)	Arabidopsis thaliana
6A18	Escherichia coli BL21(DE3)	Arabidopsis thaliana
6BV5	Escherichia coli BL21(DE3)	Arabidopsis thaliana
6BV6	Escherichia coli BL21(DE3)	Arabidopsis thaliana
6BV8	Escherichia coli BL21(DE3)	Arabidopsis thaliana
6BV9	Escherichia coli BL21(DE3)	Arabidopsis thaliana
6O63	Escherichia coli BL21(DE3)	Arabidopsis thaliana
6O64	Escherichia coli BL21(DE3)	Arabidopsis thaliana
6O65	Escherichia coli BL21(DE3)	Arabidopsis thaliana
6J9A	Escherichia coli BL21(DE3)	Arabidopsis thaliana
6J9B	Escherichia coli BL21(DE3)	Arabidopsis thaliana
6J9C	Escherichia coli BL21(DE3)	Arabidopsis thaliana
6HYE	Escherichia coli BL21(DE3)	Arabidopsis thaliana
6J4K	Escherichia coli BL21(DE3)	Arabidopsis thaliana
6J4R	Escherichia coli BL21(DE3)	Arabidopsis thaliana
6J5B	Escherichia coli BL21(DE3)	Arabidopsis thaliana
6HX3	Escherichia coli BL21(DE3)	Arabidopsis thaliana
6HXG	Escherichia coli BL21(DE3)	Arabidopsis thaliana
6H7H	Escherichia coli BL21(DE3)	Arabidopsis thaliana
6IP0	Escherichia coli BL21(DE3)	Arabidopsis thaliana
6IP4	Escherichia coli BL21(DE3)	Arabidopsis thaliana
6COB	Escherichia coli BL21(DE3)	Arabidopsis thaliana
6COC	Escherichia coli BL21(DE3)	Arabidopsis thaliana
6COD	Escherichia coli BL21(DE3)	Arabidopsis thaliana
6COE	Escherichia coli BL21(DE3)	Arabidopsis thaliana
6COF	Escherichia coli BL21(DE3)	Arabidopsis thaliana
6COG	Escherichia coli BL21(DE3)	Arabidopsis thaliana
6COH	Escherichia coli BL21(DE3)	Arabidopsis thaliana
6COI	Escherichia coli BL21(DE3)	Arabidopsis thaliana
6ILR	Escherichia coli BL21(DE3)	Arabidopsis thaliana
6ILS	Escherichia coli BL21(DE3)	Arabidopsis thaliana
6ILT	Escherichia coli BL21(DE3)	Arabidopsis thaliana
6IE4	Escherichia coli BL21(DE3)	Arabidopsis thaliana
6IE5	Escherichia coli BL21(DE3)	Arabidopsis thaliana
6IE6	Escherichia coli BL21(DE3)	Arabidopsis thaliana
6IE7	Escherichia coli BL21(DE3)	Arabidopsis thaliana
6ISD	Escherichia coli BL21(DE3)	Arabidopsis thaliana
5ZWZ	Escherichia coli BL21(DE3)	Arabidopsis thaliana
6E1Q	Escherichia coli BL21(DE3)	Arabidopsis thaliana
6DXB	Escherichia coli BL21(DE3)	Arabidopsis thaliana
6DXD	Escherichia coli BL21(DE3)	Arabidopsis thaliana
6DXE	Escherichia coli BL21(DE3)	Arabidopsis thaliana
5XGK	Escherichia coli BL21(DE3)	Arabidopsis thaliana
5ZD4	Escherichia coli BL21(DE3)	Escherichia coli O157:H7, Arabidopsis thaliana
6A5K	Escherichia coli BL21(DE3)	Arabidopsis thaliana
6A5M	Escherichia coli BL21(DE3)	Arabidopsis thaliana
6A5N	Escherichia coli BL21(DE3)	Arabidopsis thaliana
6EZY	Escherichia coli BL21(DE3)	Arabidopsis thaliana
6F01	Escherichia coli BL21(DE3)	Arabidopsis thaliana
5Z8L	Escherichia coli BL21(DE3)	Arabidopsis thaliana
5Z8N	Escherichia coli BL21(DE3)	Arabidopsis thaliana
5YJL	Escherichia coli BL21(DE3)	Arabidopsis thaliana
6CZX	Escherichia coli BL21(DE3)	Arabidopsis thaliana
6CZY	Escherichia coli BL21(DE3)	Arabidopsis thaliana
6CZZ	Escherichia coli BL21(DE3)	Arabidopsis thaliana
5TOS	Escherichia coli BL21(DE3)	Arabidopsis thaliana
5YGV	Escherichia coli BL21(DE3)	Arabidopsis thaliana
5YQ3	Escherichia coli BL21(DE3)	Arabidopsis thaliana
6EP6	Escherichia coli BL21(DE3)	Arabidopsis thaliana
6EP7	Escherichia coli BL21(DE3)	Arabidopsis thaliana
5NUE	Escherichia coli BL21(DE3)	Arabidopsis thaliana
5WJ1	Escherichia coli BL21(DE3)	Arabidopsis thaliana
5Y20	Escherichia coli BL21(DE3)	Arabidopsis thaliana
5YC3	Escherichia coli BL21(DE3)	Arabidopsis thaliana
5YC4	Escherichia coli BL21(DE3)	Arabidopsis thaliana
5NUF	Escherichia coli BL21(DE3)	Arabidopsis thaliana
6AVV	Escherichia coli BL21(DE3)	Arabidopsis thaliana
6AVW	Escherichia coli BL21(DE3)	Arabidopsis thaliana
6AVX	Escherichia coli BL21(DE3)	Arabidopsis thaliana
6EKB	Escherichia coli BL21(DE3)	Arabidopsis thaliana
5WX9	Escherichia coli BL21(DE3)	Arabidopsis thaliana
5WWD	Escherichia coli BL21(DE3)	Arabidopsis thaliana
5WY6	Escherichia coli BL21(DE3)	Arabidopsis thaliana
5O84	Escherichia coli BL21(DE3)	Arabidopsis thaliana
5GP0	Escherichia coli BL21(DE3)	Arabidopsis thaliana
5NQS	Escherichia coli BL21(DE3)	Arabidopsis thaliana
5NQV	Escherichia coli BL21(DE3)	Arabidopsis thaliana
5G5A	Escherichia coli BL21(DE3)	Arabidopsis thaliana
5LOL	Escherichia coli BL21(DE3)	Arabidopsis thaliana
5UAY	Escherichia coli BL21(DE3)	Arabidopsis thaliana
5UBC	Escherichia coli BL21(DE3)	Arabidopsis thaliana
5K6Q	Escherichia coli BL21(DE3)	Arabidopsis thaliana
5NGO	Escherichia coli BL21(DE3)	Arabidopsis thaliana
5GI0	Escherichia coli BL21(DE3)	Arabidopsis thaliana
5GNJ	Escherichia coli BL21(DE3)	Arabidopsis thaliana
5IWB	Escherichia coli BL21(DE3)	Arabidopsis thaliana
5IWW	Escherichia coli BL21(DE3)	Arabidopsis thaliana
5GKM	Escherichia coli BL21(DE3)	Arabidopsis thaliana
5GUI	Escherichia coli BL21(DE3)	Arabidopsis thaliana
5B3G	Escherichia coli BL21(DE3)	Arabidopsis thaliana
5B3H	Escherichia coli BL21(DE3)	Arabidopsis thaliana
5GZZ	Escherichia coli BL21(DE3)	Arabidopsis thaliana
5K2O	Escherichia coli BL21(DE3)	Arabidopsis thaliana
5K3S	Escherichia coli BL21(DE3)	Arabidopsis thaliana
5K6R	Escherichia coli BL21(DE3)	Arabidopsis thaliana
5K6T	Escherichia coli BL21(DE3)	Arabidopsis thaliana
5TEB	Escherichia coli BL21(DE3)	Arabidopsis thaliana
5LNR	Escherichia coli BL21(DE3)	Arabidopsis thaliana
5LNS	Escherichia coli BL21(DE3)	Arabidopsis thaliana
5LNT	Escherichia coli BL21(DE3)	Arabidopsis thaliana
5LNU	Escherichia coli BL21(DE3)	Arabidopsis thaliana
5LNV	Escherichia coli BL21(DE3)	Arabidopsis thaliana
5LNW	Escherichia coli BL21(DE3)	Arabidopsis thaliana
5EL8	Escherichia coli BL21(DE3)	Arabidopsis thaliana
5ELA	Escherichia coli BL21(DE3)	Arabidopsis thaliana
5ELG	Escherichia coli BL21(DE3)	Arabidopsis thaliana
5ECH	Escherichia coli BL21(DE3)	Arabidopsis thaliana
5ECI	Escherichia coli BL21(DE3)	Arabidopsis thaliana
5ECK	Escherichia coli BL21(DE3)	Arabidopsis thaliana
5ECL	Escherichia coli BL21(DE3)	Arabidopsis thaliana
5ECM	Escherichia coli BL21(DE3)	Arabidopsis thaliana
5ECN	Escherichia coli BL21(DE3)	Arabidopsis thaliana
5ECO	Escherichia coli BL21(DE3)	Arabidopsis thaliana
5ECP	Escherichia coli BL21(DE3)	Arabidopsis thaliana
5ECQ	Escherichia coli BL21(DE3)	Arabidopsis thaliana
5ECR	Escherichia coli BL21(DE3)	Arabidopsis thaliana
5KJS	Escherichia coli BL21(DE3)	Arabidopsis thaliana
5KJT	Escherichia coli BL21(DE3)	Arabidopsis thaliana
5KJU	Escherichia coli BL21(DE3)	Arabidopsis thaliana
5EKW	Escherichia coli BL21(DE3)	Arabidopsis thaliana
5EL9	Escherichia coli BL21(DE3)	Arabidopsis thaliana
5ELW	Escherichia coli BL21(DE3)	Arabidopsis thaliana
4ZHO	Escherichia coli BL21(DE3)	Arabidopsis thaliana
5LPB	Escherichia coli BL21(DE3)	Arabidopsis thaliana
5LPV	Escherichia coli BL21(DE3)	Arabidopsis thaliana
5AAR	Escherichia coli BL21(DE3)	Arabidopsis thaliana
5LPW	Escherichia coli BL21(DE3)	Arabidopsis thaliana
5LPY	Escherichia coli BL21(DE3)	Arabidopsis thaliana
5LPZ	Escherichia coli BL21(DE3)	Arabidopsis thaliana
5A4U	Escherichia coli BL21(DE3)	Arabidopsis thaliana
5A4V	Escherichia coli BL21(DE3)	Arabidopsis thaliana
5A4W	Escherichia coli BL21(DE3)	Arabidopsis thaliana
5A5K	Escherichia coli BL21(DE3)	Arabidopsis thaliana
4Z0H	Escherichia coli BL21(DE3)	Arabidopsis thaliana
5A2H	Escherichia coli BL21(DE3)	Arabidopsis thaliana
4WYI	Escherichia coli BL21(DE3)	Arabidopsis thaliana
4X1T	Escherichia coli BL21(DE3)	Arabidopsis thaliana
5FT9	Escherichia coli BL21(DE3)	Arabidopsis thaliana
4YMY	Escherichia coli BL21(DE3)	Arabidopsis thaliana
5DIZ	Escherichia coli BL21(DE3)	Arabidopsis thaliana
5CPQ	Escherichia coli BL21(DE3)	Arabidopsis thaliana
5CPS	Escherichia coli BL21(DE3)	Arabidopsis thaliana
5CPT	Escherichia coli BL21(DE3)	Arabidopsis thaliana
5CQ1	Escherichia coli BL21(DE3)	Arabidopsis thaliana
5CSU	Escherichia coli BL21(DE3)	Arabidopsis thaliana
5CSY	Escherichia coli BL21(DE3)	Arabidopsis thaliana
4RQW	Escherichia coli BL21(DE3)	Arabidopsis thaliana
4RRU	Escherichia coli BL21(DE3)	Arabidopsis thaliana
4RS9	Escherichia coli BL21(DE3)	Arabidopsis thaliana
4YWC	Escherichia coli BL21(DE3)	Arabidopsis thaliana
5A5Y	Escherichia coli BL21(DE3)	Arabidopsis thaliana
5A66	Escherichia coli BL21(DE3)	Arabidopsis thaliana
5A67	Escherichia coli BL21(DE3)	Arabidopsis thaliana
5A68	Escherichia coli BL21(DE3)	Arabidopsis thaliana
4WT3	Escherichia coli BL21(DE3)	Arabidopsis thaliana
4WT4	Escherichia coli BL21(DE3)	Arabidopsis thaliana
4WT5	Escherichia coli BL21(DE3)	Arabidopsis thaliana
4QNJ	Escherichia coli BL21(DE3)	Arabidopsis thaliana
4QNK	Escherichia coli BL21(DE3)	Arabidopsis thaliana
4PAC	Escherichia coli BL21(DE3)	Arabidopsis thaliana
4YZG	Escherichia coli BL21(DE3)	Arabidopsis thaliana
4YZH	Escherichia coli BL21(DE3)	Arabidopsis thaliana
4S25	Escherichia coli BL21(DE3)	Arabidopsis thaliana
4S26	Escherichia coli BL21(DE3)	Arabidopsis thaliana
4S27	Escherichia coli BL21(DE3)	Arabidopsis thaliana
4S28	Escherichia coli BL21(DE3)	Arabidopsis thaliana
4S29	Escherichia coli BL21(DE3)	Arabidopsis thaliana
4W5W	Escherichia coli BL21(DE3)	Arabidopsis thaliana
4UAV	Escherichia coli BL21(DE3)	Arabidopsis thaliana
4RQT	Escherichia coli BL21(DE3)	Arabidopsis thaliana
4RQU	Escherichia coli BL21(DE3)	Arabidopsis thaliana
4OH4	Escherichia coli BL21(DE3)	Arabidopsis thaliana
4C7U	Escherichia coli BL21(DE3)	Arabidopsis thaliana
4CZT	Escherichia coli BL21(DE3)	Arabidopsis thaliana
4CZU	Escherichia coli BL21(DE3)	Arabidopsis thaliana
4D28	Escherichia coli BL21(DE3)	Arabidopsis thaliana
4MT8	Escherichia coli BL21(DE3)	Arabidopsis thaliana
4MTX	Escherichia coli BL21(DE3)	Arabidopsis thaliana
4MU0	Escherichia coli BL21(DE3)	Arabidopsis thaliana
4MU1	Escherichia coli BL21(DE3)	Arabidopsis thaliana
4MU3	Escherichia coli BL21(DE3)	Arabidopsis thaliana
4MU4	Escherichia coli BL21(DE3)	Arabidopsis thaliana
4C44	Escherichia coli BL21(DE3)	Arabidopsis thaliana
4PPU	Escherichia coli BL21(DE3)	Arabidopsis thaliana
4PPV	Escherichia coli BL21(DE3)	Arabidopsis thaliana
4QEN	Escherichia coli BL21(DE3)	Arabidopsis thaliana
4QEO	Escherichia coli BL21(DE3)	Arabidopsis thaliana
4QEP	Escherichia coli BL21(DE3)	Arabidopsis thaliana
4C6R	Escherichia coli BL21(DE3)	Arabidopsis thaliana
4C6S	Escherichia coli BL21(DE3)	Arabidopsis thaliana
4C6T	Escherichia coli BL21(DE3)	Arabidopsis thaliana
4C0N	Escherichia coli BL21(DE3)	Arabidopsis thaliana
4CHK	Escherichia coli BL21(DE3)	Arabidopsis thaliana
4NJ6	Escherichia coli BL21(DE3)	Arabidopsis thaliana
4NJ7	Escherichia coli BL21(DE3)	Arabidopsis thaliana
4BQE	Escherichia coli BL21(DE3)	Arabidopsis thaliana
4BQF	Escherichia coli BL21(DE3)	Arabidopsis thaliana
4BQI	Escherichia coli BL21(DE3)	Arabidopsis thaliana
4NT1	Escherichia coli BL21(DE3)	Arabidopsis thaliana
4NT2	Escherichia coli BL21(DE3)	Arabidopsis thaliana
4NTG	Escherichia coli BL21(DE3)	Arabidopsis thaliana
4NTI	Escherichia coli BL21(DE3)	Arabidopsis thaliana
4NTO	Escherichia coli BL21(DE3)	Arabidopsis thaliana
4NFU	Escherichia coli BL21(DE3)	Arabidopsis thaliana
4KOO	Escherichia coli BL21(DE3)	Arabidopsis thaliana
4KOP	Escherichia coli BL21(DE3)	Arabidopsis thaliana
4KOQ	Escherichia coli BL21(DE3)	Arabidopsis thaliana
4HHD	Escherichia coli BL21(DE3)	Arabidopsis thaliana
4LEU	Escherichia coli BL21(DE3)	Arabidopsis thaliana
4LG5	Escherichia coli BL21(DE3)	Arabidopsis thaliana
4LGA	Escherichia coli BL21(DE3)	Arabidopsis thaliana
4LGB	Escherichia coli BL21(DE3)	Arabidopsis thaliana
4LA7	Escherichia coli BL21(DE3)	Arabidopsis thaliana
4L0Q	Escherichia coli BL21(DE3)	Arabidopsis thaliana
2LWF	Escherichia coli BL21(DE3)	Arabidopsis thaliana
4JYM	Escherichia coli BL21(DE3)	Arabidopsis thaliana
4JYP	Escherichia coli BL21(DE3)	Arabidopsis thaliana
4IUP	Escherichia coli BL21(DE3)	Arabidopsis thaliana
4IUQ	Escherichia coli BL21(DE3)	Arabidopsis thaliana
4IUR	Escherichia coli BL21(DE3)	Arabidopsis thaliana
4IUT	Escherichia coli BL21(DE3)	Arabidopsis thaliana
4IUU	Escherichia coli BL21(DE3)	Arabidopsis thaliana
4IUV	Escherichia coli BL21(DE3)	Arabidopsis thaliana
4K02	Escherichia coli BL21(DE3)	Arabidopsis thaliana
4JJI	Escherichia coli BL21(DE3)	Arabidopsis thaliana
4IH1	Escherichia coli BL21(DE3)	Arabidopsis thaliana
4IH4	Escherichia coli BL21(DE3)	Arabidopsis thaliana
4FLN	Escherichia coli BL21(DE3)	Arabidopsis thaliana
4FRF	Escherichia coli BL21(DE3)	Arabidopsis thaliana
3TWK	Escherichia coli BL21(DE3)	Arabidopsis thaliana
3TWL	Escherichia coli BL21(DE3)	Arabidopsis thaliana
3TWM	Escherichia coli BL21(DE3)	Arabidopsis thaliana
4G0M	Escherichia coli BL21(DE3)	Arabidopsis thaliana
4G0O	Escherichia coli BL21(DE3)	Arabidopsis thaliana
4G0P	Escherichia coli BL21(DE3)	Arabidopsis thaliana
4G0Q	Escherichia coli BL21(DE3)	Arabidopsis thaliana
4G0X	Escherichia coli BL21(DE3)	Arabidopsis thaliana
4G0Y	Escherichia coli BL21(DE3)	Arabidopsis thaliana
4G0Z	Escherichia coli BL21(DE3)	Arabidopsis thaliana
4AXC	Escherichia coli BL21(DE3)	Arabidopsis thaliana
4AXD	Escherichia coli BL21(DE3)	Arabidopsis thaliana
4AXE	Escherichia coli BL21(DE3)	Arabidopsis thaliana
4AXF	Escherichia coli BL21(DE3)	Arabidopsis thaliana
3ZVU	Escherichia coli BL21(DE3)	Arabidopsis thaliana
4A0G	Escherichia coli BL21(DE3)	Arabidopsis thaliana
4A0R	Escherichia coli BL21(DE3)	Arabidopsis thaliana
4DOI	Escherichia coli BL21(DE3)	Arabidopsis thaliana
4DOK	Escherichia coli BL21(DE3)	Arabidopsis thaliana
4DOL	Escherichia coli BL21(DE3)	Arabidopsis thaliana
4DOO	Escherichia coli BL21(DE3)	Arabidopsis thaliana
4AQK	Escherichia coli BL21(DE3)	Arabidopsis thaliana
2LJ9	Escherichia coli BL21(DE3)	Arabidopsis thaliana
3RVD	Escherichia coli BL21(DE3)	Arabidopsis thaliana
3QV1	Escherichia coli BL21(DE3)	Arabidopsis thaliana
3UJL	Escherichia coli BL21(DE3)	Arabidopsis thaliana
3ZUT	Escherichia coli BL21(DE3)	Arabidopsis thaliana
3ZUU	Escherichia coli BL21(DE3)	Arabidopsis thaliana
3S28	Escherichia coli BL21(DE3)	Arabidopsis thaliana
3S29	Escherichia coli BL21(DE3)	Arabidopsis thaliana
3N90	Escherichia coli BL21(DE3)	Arabidopsis thaliana
3NWJ	Escherichia coli BL21(DE3)	Arabidopsis thaliana
3R8W	Escherichia coli BL21(DE3)	Arabidopsis thaliana
3QO6	Escherichia coli BL21(DE3)	Arabidopsis thaliana
3MM4	Escherichia coli BL21(DE3)	Arabidopsis thaliana
3Q0D	Escherichia coli BL21(DE3)	Arabidopsis thaliana
3Q0B	Escherichia coli BL21(DE3)	Arabidopsis thaliana
3Q0C	Escherichia coli BL21(DE3)	Arabidopsis thaliana
3Q0F	Escherichia coli BL21(DE3)	Arabidopsis thaliana
3NJ0	Escherichia coli BL21(DE3)	Arabidopsis thaliana
3NJ1	Escherichia coli BL21(DE3)	Arabidopsis thaliana
3NJO	Escherichia coli BL21(DE3)	Arabidopsis thaliana
3NS2	Escherichia coli BL21(DE3)	Arabidopsis thaliana
3NR4	Escherichia coli BL21(DE3)	Arabidopsis thaliana
3IPZ	Escherichia coli BL21(DE3)	Arabidopsis thaliana
3NEF	Escherichia coli BL21(DE3)	Arabidopsis thaliana
3NEG	Escherichia coli BL21(DE3)	Arabidopsis thaliana
3K2B	Escherichia coli BL21(DE3)	Arabidopsis thaliana
2XAL	Escherichia coli BL21(DE3)	Arabidopsis thaliana
2XAM	Escherichia coli BL21(DE3)	Arabidopsis thaliana
2XAN	Escherichia coli BL21(DE3)	Arabidopsis thaliana
2XAO	Escherichia coli BL21(DE3)	Arabidopsis thaliana
2XAR	Escherichia coli BL21(DE3)	Arabidopsis thaliana
2WTB	Escherichia coli BL21(DE3)	Arabidopsis thaliana
3KDH	Escherichia coli BL21(DE3)	Arabidopsis thaliana
3KDI	Escherichia coli BL21(DE3)	Arabidopsis thaliana
3KDJ	Escherichia coli BL21(DE3)	Arabidopsis thaliana
2VY1	Escherichia coli BL21(DE3)	Arabidopsis thaliana
2RCH	Escherichia coli BL21(DE3)	Arabidopsis thaliana
2RCL	Escherichia coli BL21(DE3)	Arabidopsis thaliana
3BB3	Escherichia coli BL21(DE3)	Arabidopsis thaliana
3BB4	Escherichia coli BL21(DE3)	Arabidopsis thaliana
3B5I	Escherichia coli BL21(DE3)	Arabidopsis thaliana
2Q37	Escherichia coli BL21(DE3)	Arabidopsis thaliana
2J3E	Escherichia coli BL21(DE3)	Arabidopsis thaliana
2ISQ	Escherichia coli BL21(DE3)	Arabidopsis thaliana
2IX4	Escherichia coli BL21(DE3)	Arabidopsis thaliana
2IJG	Escherichia coli BL21(DE3)	Arabidopsis thaliana
2J0V	Escherichia coli BL21(DE3)	Arabidopsis thaliana
2BRT	Escherichia coli BL21(DE3)	Arabidopsis thaliana
2IX5	Escherichia coli BL21(DE3)	Arabidopsis thaliana
2IX6	Escherichia coli BL21(DE3)	Arabidopsis thaliana
2DGE	Escherichia coli BL21(DE3)	Arabidopsis thaliana
2CDQ	Escherichia coli BL21(DE3)	Arabidopsis thaliana
2C7Y	Escherichia coli BL21(DE3)	Arabidopsis thaliana
2C7Z	Escherichia coli BL21(DE3)	Arabidopsis thaliana
2FGE	Escherichia coli BL21(DE3)	Arabidopsis thaliana
2F1D	Escherichia coli BL21(DE3)	Arabidopsis thaliana
1YHY	Escherichia coli BL21(DE3)	Arabidopsis thaliana
1YHZ	Escherichia coli BL21(DE3)	Arabidopsis thaliana
1YI0	Escherichia coli BL21(DE3)	Arabidopsis thaliana
1YI1	Escherichia coli BL21(DE3)	Arabidopsis thaliana
1Z8N	Escherichia coli BL21(DE3)	Arabidopsis thaliana
1YBH	Escherichia coli BL21(DE3)	Arabidopsis thaliana
2AAO	Escherichia coli BL21(DE3)	Arabidopsis thaliana
2C54	Escherichia coli BL21(DE3)	Arabidopsis thaliana
2C59	Escherichia coli BL21(DE3)	Arabidopsis thaliana
2C5A	Escherichia coli BL21(DE3)	Arabidopsis thaliana
2C5E	Escherichia coli BL21(DE3)	Arabidopsis thaliana
1ZXZ	Escherichia coli BL21(DE3)	Arabidopsis thaliana
1ZY0	Escherichia coli BL21(DE3)	Arabidopsis thaliana
1ZY1	Escherichia coli BL21(DE3)	Arabidopsis thaliana
1Z7W	Escherichia coli BL21(DE3)	Arabidopsis thaliana
1Z7Y	Escherichia coli BL21(DE3)	Arabidopsis thaliana
1WKO	Escherichia coli BL21(DE3)	Arabidopsis thaliana
1WKP	Escherichia coli BL21(DE3)	Arabidopsis thaliana
1RP0	Escherichia coli BL21(DE3)	Arabidopsis thaliana
1V1F	Escherichia coli BL21(DE3)	Arabidopsis thaliana
1V1G	Escherichia coli BL21(DE3)	Arabidopsis thaliana
1W07	Escherichia coli BL21(DE3)	Arabidopsis thaliana
1S57	Escherichia coli BL21(DE3)	Arabidopsis thaliana
1S59	Escherichia coli BL21(DE3)	Arabidopsis thaliana
1U8W	Escherichia coli BL21(DE3)	Arabidopsis thaliana
1W0I	Escherichia coli BL21(DE3)	Arabidopsis thaliana
1U1J	Escherichia coli BL21(DE3)	Arabidopsis thaliana
1U1U	Escherichia coli BL21(DE3)	Arabidopsis thaliana
1U22	Escherichia coli BL21(DE3)	Arabidopsis thaliana
1U1H	Escherichia coli BL21(DE3)	Arabidopsis thaliana
1SQD	Escherichia coli BL21(DE3)	Arabidopsis thaliana
1TFZ	Escherichia coli BL21(DE3)	Arabidopsis thaliana
1TG5	Escherichia coli BL21(DE3)	Arabidopsis thaliana
1T1H	Escherichia coli BL21(DE3)	Arabidopsis thaliana
1IRZ	Escherichia coli BL21(DE3)	Arabidopsis thaliana
1J6Y	Escherichia coli BL21(DE3)	Arabidopsis thaliana
1GP4	Escherichia coli BL21(DE3)	Arabidopsis thaliana
1GP5	Escherichia coli BL21(DE3)	Arabidopsis thaliana
1GP6	Escherichia coli BL21(DE3)	Arabidopsis thaliana
1JH6	Escherichia coli BL21(DE3)	Arabidopsis thaliana
1JH7	Escherichia coli BL21(DE3)	Arabidopsis thaliana
1FSI	Escherichia coli BL21(DE3)	Arabidopsis thaliana
2GCC	Escherichia coli BL21(DE3)	Arabidopsis thaliana
3GCC	Escherichia coli BL21(DE3)	Arabidopsis thaliana
1A0K	Escherichia coli BL21(DE3)	Arabidopsis thaliana
9C85	Escherichia coli 'BL21-Gold(DE3)pLysS AG	Arabidopsis thaliana
8ZR6	Escherichia coli 'BL21-Gold(DE3)pLysS AG	Arabidopsis thaliana
8ZRF	Escherichia coli 'BL21-Gold(DE3)pLysS AG	Arabidopsis thaliana
8ZRG	Escherichia coli 'BL21-Gold(DE3)pLysS AG	Arabidopsis thaliana
8ZRO	Escherichia coli 'BL21-Gold(DE3)pLysS AG	Arabidopsis thaliana
8Z53	Escherichia coli 'BL21-Gold(DE3)pLysS AG	Arabidopsis thaliana
8RMZ	Escherichia coli 'BL21-Gold(DE3)pLysS AG	Arabidopsis thaliana
8XJ5	Escherichia coli 'BL21-Gold(DE3)pLysS AG	Arabidopsis thaliana
8XJ9	Escherichia coli 'BL21-Gold(DE3)pLysS AG	Arabidopsis thaliana
8XJB	Escherichia coli 'BL21-Gold(DE3)pLysS AG	Arabidopsis thaliana
8XJF	Escherichia coli 'BL21-Gold(DE3)pLysS AG	Arabidopsis thaliana
8XJH	Escherichia coli 'BL21-Gold(DE3)pLysS AG	Arabidopsis thaliana
8XBN	Escherichia coli 'BL21-Gold(DE3)pLysS AG	Arabidopsis thaliana
8XBP	Escherichia coli 'BL21-Gold(DE3)pLysS AG	Arabidopsis thaliana
8WHO	Escherichia coli 'BL21-Gold(DE3)pLysS AG	Arabidopsis thaliana
8W6V	Escherichia coli 'BL21-Gold(DE3)pLysS AG	Arabidopsis thaliana
8W71	Escherichia coli 'BL21-Gold(DE3)pLysS AG	Arabidopsis thaliana
8J8W	Escherichia coli 'BL21-Gold(DE3)pLysS AG	Arabidopsis thaliana
8J8X	Escherichia coli 'BL21-Gold(DE3)pLysS AG	Arabidopsis thaliana
8J3C	Escherichia coli 'BL21-Gold(DE3)pLysS AG	Arabidopsis thaliana
8IOK	Escherichia coli 'BL21-Gold(DE3)pLysS AG	Arabidopsis thaliana
8HWR	Escherichia coli 'BL21-Gold(DE3)pLysS AG	Arabidopsis thaliana
8HX2	Escherichia coli 'BL21-Gold(DE3)pLysS AG	Arabidopsis thaliana
8HX4	Escherichia coli 'BL21-Gold(DE3)pLysS AG	Arabidopsis thaliana
8HXF	Escherichia coli 'BL21-Gold(DE3)pLysS AG	Arabidopsis thaliana
8HXG	Escherichia coli 'BL21-Gold(DE3)pLysS AG	Arabidopsis thaliana
8HXH	Escherichia coli 'BL21-Gold(DE3)pLysS AG	Arabidopsis thaliana
8HYM	Escherichia coli 'BL21-Gold(DE3)pLysS AG	Arabidopsis thaliana
8HYO	Escherichia coli 'BL21-Gold(DE3)pLysS AG	Arabidopsis thaliana
8HYP	Escherichia coli 'BL21-Gold(DE3)pLysS AG	Arabidopsis thaliana
8HYS	Escherichia coli 'BL21-Gold(DE3)pLysS AG	Arabidopsis thaliana
8HZ6	Escherichia coli 'BL21-Gold(DE3)pLysS AG	Arabidopsis thaliana
8HZ7	Escherichia coli 'BL21-Gold(DE3)pLysS AG	Arabidopsis thaliana
8HZ9	Escherichia coli 'BL21-Gold(DE3)pLysS AG	Arabidopsis thaliana
8HZA	Escherichia coli 'BL21-Gold(DE3)pLysS AG	Arabidopsis thaliana
8HZU	Escherichia coli 'BL21-Gold(DE3)pLysS AG	Arabidopsis thaliana
8I0G	Escherichia coli 'BL21-Gold(DE3)pLysS AG	Arabidopsis thaliana
8I0Y	Escherichia coli 'BL21-Gold(DE3)pLysS AG	Arabidopsis thaliana
8I15	Escherichia coli 'BL21-Gold(DE3)pLysS AG	Arabidopsis thaliana
8I2P	Escherichia coli 'BL21-Gold(DE3)pLysS AG	Arabidopsis thaliana
8I2S	Escherichia coli 'BL21-Gold(DE3)pLysS AG	Arabidopsis thaliana
8I2U	Escherichia coli 'BL21-Gold(DE3)pLysS AG	Arabidopsis thaliana
8I36	Escherichia coli 'BL21-Gold(DE3)pLysS AG	Arabidopsis thaliana
8QEU	Escherichia coli 'BL21-Gold(DE3)pLysS AG	Arabidopsis thaliana
8QEV	Escherichia coli 'BL21-Gold(DE3)pLysS AG	Arabidopsis thaliana
8H6A	Escherichia coli 'BL21-Gold(DE3)pLysS AG	Arabidopsis thaliana
8H6B	Escherichia coli 'BL21-Gold(DE3)pLysS AG	Arabidopsis thaliana
8GWD	Escherichia coli 'BL21-Gold(DE3)pLysS AG	Arabidopsis thaliana
8F8N	Escherichia coli 'BL21-Gold(DE3)pLysS AG	Arabidopsis thaliana
7XGS	Escherichia coli 'BL21-Gold(DE3)pLysS AG	Arabidopsis thaliana
7XDV	Escherichia coli 'BL21-Gold(DE3)pLysS AG	Arabidopsis thaliana
7XDW	Escherichia coli 'BL21-Gold(DE3)pLysS AG	Arabidopsis thaliana
7XDX	Escherichia coli 'BL21-Gold(DE3)pLysS AG	Arabidopsis thaliana
7XDY	Escherichia coli 'BL21-Gold(DE3)pLysS AG	Arabidopsis thaliana
7WJK	Escherichia coli 'BL21-Gold(DE3)pLysS AG	Arabidopsis thaliana
7XVH	Escherichia coli 'BL21-Gold(DE3)pLysS AG	Arabidopsis thaliana
8HOW	Escherichia coli 'BL21-Gold(DE3)pLysS AG	Arabidopsis thaliana
7W5C	Escherichia coli 'BL21-Gold(DE3)pLysS AG	Arabidopsis thaliana
7YHO	Escherichia coli 'BL21-Gold(DE3)pLysS AG	Homo sapiens, Arabidopsis thaliana
7YHP	Escherichia coli 'BL21-Gold(DE3)pLysS AG	Homo sapiens, Arabidopsis thaliana
7YHQ	Escherichia coli 'BL21-Gold(DE3)pLysS AG	Homo sapiens, Arabidopsis thaliana
8H6R	Escherichia coli 'BL21-Gold(DE3)pLysS AG	Arabidopsis thaliana
7VO8	Escherichia coli 'BL21-Gold(DE3)pLysS AG	Arabidopsis thaliana
7WJ8	Escherichia coli 'BL21-Gold(DE3)pLysS AG	Arabidopsis thaliana
7WJJ	Escherichia coli 'BL21-Gold(DE3)pLysS AG	Arabidopsis thaliana
7PZZ	Escherichia coli 'BL21-Gold(DE3)pLysS AG	Arabidopsis thaliana
7Q00	Escherichia coli 'BL21-Gold(DE3)pLysS AG	Arabidopsis thaliana
7QPE	Escherichia coli 'BL21-Gold(DE3)pLysS AG	Arabidopsis thaliana
7QX8	Escherichia coli 'BL21-Gold(DE3)pLysS AG	Arabidopsis thaliana
7V6X	Escherichia coli 'BL21-Gold(DE3)pLysS AG	Arabidopsis thaliana
7X5R	Escherichia coli 'BL21-Gold(DE3)pLysS AG	Arabidopsis thaliana
7X5S	Escherichia coli 'BL21-Gold(DE3)pLysS AG	Arabidopsis thaliana
7X5U	Escherichia coli 'BL21-Gold(DE3)pLysS AG	Arabidopsis thaliana
7X5W	Escherichia coli 'BL21-Gold(DE3)pLysS AG	Arabidopsis thaliana
7X5X	Escherichia coli 'BL21-Gold(DE3)pLysS AG	Arabidopsis thaliana
7X5Y	Escherichia coli 'BL21-Gold(DE3)pLysS AG	Arabidopsis thaliana
7X5Z	Escherichia coli 'BL21-Gold(DE3)pLysS AG	Arabidopsis thaliana
7X62	Escherichia coli 'BL21-Gold(DE3)pLysS AG	Arabidopsis thaliana
7X64	Escherichia coli 'BL21-Gold(DE3)pLysS AG	Arabidopsis thaliana
7X67	Escherichia coli 'BL21-Gold(DE3)pLysS AG	Arabidopsis thaliana
7X69	Escherichia coli 'BL21-Gold(DE3)pLysS AG	Arabidopsis thaliana
7X6M	Escherichia coli 'BL21-Gold(DE3)pLysS AG	Arabidopsis thaliana
7X6N	Escherichia coli 'BL21-Gold(DE3)pLysS AG	Arabidopsis thaliana
7X8D	Escherichia coli 'BL21-Gold(DE3)pLysS AG	Arabidopsis thaliana
7X8H	Escherichia coli 'BL21-Gold(DE3)pLysS AG	Arabidopsis thaliana
7X8I	Escherichia coli 'BL21-Gold(DE3)pLysS AG	Arabidopsis thaliana
7QF2	Escherichia coli 'BL21-Gold(DE3)pLysS AG	Arabidopsis thaliana
7QF3	Escherichia coli 'BL21-Gold(DE3)pLysS AG	Arabidopsis thaliana
7QF4	Escherichia coli 'BL21-Gold(DE3)pLysS AG	Arabidopsis thaliana
7QF5	Escherichia coli 'BL21-Gold(DE3)pLysS AG	Arabidopsis thaliana
7P8D	Escherichia coli 'BL21-Gold(DE3)pLysS AG	Arabidopsis thaliana
7CHI	Escherichia coli 'BL21-Gold(DE3)pLysS AG	Arabidopsis thaliana
7CHJ	Escherichia coli 'BL21-Gold(DE3)pLysS AG	Arabidopsis thaliana
7CXZ	Escherichia coli 'BL21-Gold(DE3)pLysS AG	Arabidopsis thaliana
6S7E	Escherichia coli 'BL21-Gold(DE3)pLysS AG	Arabidopsis thaliana
6SBP	Escherichia coli 'BL21-Gold(DE3)pLysS AG	Arabidopsis thaliana
6W8R	Escherichia coli 'BL21-Gold(DE3)pLysS AG	Arabidopsis thaliana
6W8S	Escherichia coli 'BL21-Gold(DE3)pLysS AG	Arabidopsis thaliana
6W8T	Escherichia coli 'BL21-Gold(DE3)pLysS AG	Arabidopsis thaliana
6I00	Escherichia coli 'BL21-Gold(DE3)pLysS AG	Arabidopsis thaliana
6J63	Escherichia coli 'BL21-Gold(DE3)pLysS AG	Arabidopsis thaliana
5YWG	Escherichia coli 'BL21-Gold(DE3)pLysS AG	Arabidopsis thaliana
5YWH	Escherichia coli 'BL21-Gold(DE3)pLysS AG	Arabidopsis thaliana
5YWI	Escherichia coli 'BL21-Gold(DE3)pLysS AG	Arabidopsis thaliana
5YWK	Escherichia coli 'BL21-Gold(DE3)pLysS AG	Arabidopsis thaliana
5YY6	Escherichia coli 'BL21-Gold(DE3)pLysS AG	Arabidopsis thaliana
5YY7	Escherichia coli 'BL21-Gold(DE3)pLysS AG	Arabidopsis thaliana
5YVF	Escherichia coli 'BL21-Gold(DE3)pLysS AG	Arabidopsis thaliana
5X56	Escherichia coli 'BL21-Gold(DE3)pLysS AG	Arabidopsis thaliana
6BMB	Escherichia coli 'BL21-Gold(DE3)pLysS AG	Arabidopsis thaliana
5WZG	Escherichia coli 'BL21-Gold(DE3)pLysS AG	Arabidopsis thaliana
5WZH	Escherichia coli 'BL21-Gold(DE3)pLysS AG	Arabidopsis thaliana
5WZI	Escherichia coli 'BL21-Gold(DE3)pLysS AG	Arabidopsis thaliana
5WZJ	Escherichia coli 'BL21-Gold(DE3)pLysS AG	Arabidopsis thaliana
5WZK	Escherichia coli 'BL21-Gold(DE3)pLysS AG	Arabidopsis thaliana
5LNM	Escherichia coli 'BL21-Gold(DE3)pLysS AG	Arabidopsis thaliana
5LNN	Escherichia coli 'BL21-Gold(DE3)pLysS AG	Arabidopsis thaliana
5N2N	Escherichia coli 'BL21-Gold(DE3)pLysS AG	Arabidopsis thaliana
9L8R	Escherichia coli K-12	Arabidopsis thaliana
9JPI	Escherichia coli K-12	Arabidopsis thaliana
8IMU	Escherichia coli K-12	Arabidopsis thaliana
8IKZ	Escherichia coli K-12	Arabidopsis thaliana
8HS0	Escherichia coli K-12	Arabidopsis thaliana
7DHT	Escherichia coli K-12	Arabidopsis thaliana
6LIX	Escherichia coli K-12	Arabidopsis thaliana
6LIY	Escherichia coli K-12	Arabidopsis thaliana
6KRW	Escherichia coli K-12	Arabidopsis thaliana
6KRX	Escherichia coli K-12	Arabidopsis thaliana
5Y53	Escherichia coli K-12	Arabidopsis thaliana
5Y21	Escherichia coli K-12	Arabidopsis thaliana
5ZE4	Escherichia coli K-12	Arabidopsis thaliana
5XVJ	Escherichia coli K-12	Arabidopsis thaliana
5XVL	Escherichia coli K-12	Arabidopsis thaliana
5XVW	Escherichia coli K-12	Arabidopsis thaliana
5XD6	Escherichia coli K-12	Arabidopsis thaliana
5JYK	Escherichia coli K-12	Arabidopsis thaliana
5HZG	Escherichia coli K-12	Arabidopsis thaliana
4NAI	Escherichia coli M15	Arabidopsis thaliana
4NAK	Escherichia coli M15	Arabidopsis thaliana
4NAL	Escherichia coli M15	Arabidopsis thaliana
4NAN	Escherichia coli M15	Arabidopsis thaliana
[truncated: 414 more rows]
